# Supplementary material for: Identification of chilling stress-responsive tomato microRNAs and their target genes by high-throughput sequencing and degradome analysis
Source: BMC Genomics. 2014 Dec 17;15(1):1130. doi: 10.1186/1471-2164-15-1130 (PMC4377850; doi:10.1186/1471-2164-15-1130)
Supplement: Supplementary file 1 — Additional file 1: Table S1: - Conserved miRNAs from tomato in the CT and NT libraries. asequence in miRbase, “Yes” indicates that the sequence can be found in miRBase; “Different” indicates that the sequence is different from the miRNA sequence deposited in miRBase; “New” indicates that the sequence is newly discovered compared with the miRNA sequences deposited in miRBase; bPre-miRNA sequence in miRBase, “Yes” indicates that the pre-miRNA sequence can be found in miRBase; “Predicted” indicates that the pre-miRNA sequence was not found in miRBase and was predicted by UNAFold software; c*indicates a significant difference between the CT and NT libraries. Chi-square test and fisher-exact test results were both <0.05 and | log2 (CT/NT) | ≥1. (XLSX 34 KB) [file 12864_2014_6877_MOESM1_ESM.xlsx]

## Sheet: sheet1 
Additional file 1: Table S1 - Conserved miRNAs from tomato in the CT and NT libraries.
Pre-miRNA Index	miRNA	Seqence	Length	GenomeID	Strand	Start	End	Sequence in miRbase a	Reference pre-miRNA ID	Pre-miRNA sequence in miRBase b	CG%	dG	MFEI	Norm reads		log2(CT/NT) c
														CT	NT
1	sha-miR156a	UUGACAGAAGAUAGAGAGCAC	21	SL2.40ch06	-	39241668	39241784	Yes	sly-MIR156a	Yes	35.9	-44.6	1.1	610.592	454.951	0.42
2	sha-miR156c	UUGACAGAAGAUAGAGAGCAC	21	SL2.40ch02	+	47055512	47055595	Yes	sly-MIR156c	Yes	39.3	-47.2	1.4	610.592	454.951	0.42
3	sha-miR156c_nta	CUGACAGAAGAGAGUGAGCA	20	SL2.40ch07	+	324020	324225	Different	nta-MIR156c	Predicted	39.3	-90.3	1.1	54.1558	47.8896	0.18
4	sha-miR156c-p5_nta	ACUGACAGAAGAGAGUGAGC	20	SL2.40ch12	-	3275428	3275557	New	nta-MIR156c	Predicted	31.5	-50.7	1.2	7.14143	5.88118	0.28
5	sha-miR156d_nta	UGACAGAAGAGAGUGAGCAC	20	SL2.40ch08	-	49143528	49143632	Yes	nta-MIR156d	Yes	46.7	-51.7	1.1	36.3023	28.4257	0.35
6	sha-miR156e_stu	UGACAGAAGAGAGUGAGCAC	20	SL2.40ch07	+	48503782	48503868	Yes	stu-MIR156e	Yes	44.8	-40.2	1	36.3023	28.1456	0.37
6	sha-miR156e-p3_stu	UUUANAAGCUCUGCGUGCUCACGU	24	SL2.40ch07	+	48503782	48503868	New	stu-MIR156e	Yes	44.8	-40.2	1	0	0.840168	#
5	sha-miR156e-p3_nta	GCUCACUGCUCUAUCUGUCACC	22	SL2.40ch08	-	49143528	49143632	New	nta-MIR156e	Yes	46.7	-51.7	1.1	34.993	50.4101	-0.53
7	sha-miR156f-3p_stu	CUCACUUCUCGUUCUGUCAAUC	22	SL2.40ch12	-	3275347	3275452	Different	stu-MIR156f	Yes	27.4	-32.5	1.1	8.33167	15.9632	-0.94
7	sha-miR156f-p5_stu	GAGAGUGAGCAUACACAUAUAA	22	SL2.40ch12	-	3275347	3275452	New	stu-MIR156f	Yes	27.4	-32.5	1.1	0	0.840168	#
8	sha-miR156g_stu	UGACAGAAGAGAGUGAGCAC	20	SL2.40ch08	+	49276195	49276290	Yes	stu-MIR156g	Yes	46.9	-59.6	1.3	36.3023	28.1456	0.37
9	sha-miR156h_stu	UGACAGAAGAGAGUGAGCAC	20	SL2.40ch08	-	49143791	49143878	Yes	stu-MIR156h	Yes	43.2	-48.2	1.3	36.3023	28.1456	0.37
9	sha-miR156h-3p_stu	GCUCACUGCUCUAUCUGUCACC	22	SL2.40ch08	-	49143791	49143878	Yes	stu-MIR156h	Yes	43.2	-48.2	1.3	8.80776	7.56151	0.22
10	sha-miR156i_stu	UGACAGAAGAGAGUGAGCAC	20	SL2.40ch08	-	49143049	49143144	Yes	stu-MIR156i	Yes	46.9	-51.7	1.1	36.3023	28.1456	0.37
10	sha-miR156i-3p_stu	GCUCACUGCUCUAUCUGUCACC	22	SL2.40ch08	-	49143049	49143144	Yes	stu-MIR156i	Yes	46.9	-51.7	1.1	8.80776	7.56151	0.22
1	sha-miR156i-p3_nta	GCUCUCUAUGCUUCUGUCAUC	21	SL2.40ch06	-	39241668	39241784	New	nta-MIR156i	Yes	35.9	-44.6	1.1	90.4581	84.0168	0.11
11	sha-miR156j_stu	UGACAGAAGAGAGUGAGCAC	20	SL2.40ch08	-	49122873	49122968	Yes	stu-MIR156j	Yes	40.6	-49.8	1.3	36.3023	28.1456	0.37
11	sha-miR156j-3p_stu	GCUCACUGCUCUAUCUGUCACC	22	SL2.40ch08	-	49122873	49122968	Yes	stu-MIR156j	Yes	40.6	-49.8	1.3	8.80776	7.56151	0.22
3	sha-miR156j-p3_cme	UGUGCUCACUUCUCAUUCUGUC	22	SL2.40ch07	+	324020	324225	New	cme-MIR156j	Predicted	39.3	-90.3	1.1	11.3073	8.40168	0.43
4	sha-miR156j-p3_cme	UGUGCUCACUUCUCAUUCUGUC	22	SL2.40ch12	-	3275428	3275557	New	cme-MIR156j	Predicted	31.5	-50.7	1.2	11.3073	8.40168	0.43
8	sha-miR156k-3p_stu	GCUCACUGCUCUAUCUGUCACC	22	SL2.40ch08	+	49276195	49276290	Yes	stu-MIR156k	Yes	46.9	-59.6	1.3	8.80776	7.56151	0.22
12	sha-miR159	UUUGGAUUGAAGGGAGCUCUA	21	SL2.40ch03	+	61786065	61786242	Yes	sly-MIR159	Yes	38.8	-76.9	1.1	14448	15206	-0.07
12	sha-miR159-p5	AGCUGCUGACCUAUGGAUUCC	21	SL2.40ch03	+	61786065	61786242	New	sly-MIR159	Yes	38.8	-76.9	1.1	9099	20472	-1.17 *
13	sha-miR160a	UGCCUGGCUCCCUGUAUGCCA	21	SL2.40ch05	-	64582664	64582792	Yes	sly-MIR160a	Yes	45.7	-60.5	1	86.8874	97.4595	-0.17
13	sha-miR160a-3p_stu	GCGUAUGAGGAGCCAAGCAUA	21	SL2.40ch05	-	64582664	64582792	Yes	stu-MIR160a	Yes	45.7	-60.5	1	30.9462	26.0452	0.25
14	sha-miR162	UCGAUAAACCUCUGCAUCCAG	21	SL2.40ch06	+	39463120	39463215	Yes	sly-MIR162	Yes	45.8	-34.2	0.8	7804	11331	-0.54
15	sha-miR162_vvi	UCGAUAAACCUCUGCAUCCAGU	22	SL2.40ch03	+	58491529	58491638	Different	vvi-MIR162	Predicted	50.9	-49.7	0.9	105.931	148.71	-0.49
15	sha-miR162-p5_cme	GGAGGCAGCGGUUCAUCGACC	21	SL2.40ch03	+	58491529	58491638	New	cme-MIR162	Predicted	50.9	-49.7	0.9	0	2.10042	#
16	sha-miR162a-5p_stu	GGAGGCAGCGGUUCAUCGAUC	21	SL2.40ch03	+	58491537	58491635	Yes	stu-MIR162a	Yes	48.5	-42.5	0.9	561.792	1797	-1.68 *
16	sha-miR162a-p3_stu	AAGCGAUCGAUAAACCUCUGCAUC	24	SL2.40ch03	+	58491537	58491635	New	stu-MIR162a	Yes	48.5	-42.5	0.9	15.4731	34.4469	-1.15 *
17	sha-miR162b-3p_stu	UCGAUAAACCUCUGCAUCCAGU	22	SL2.40ch06	+	39463098	39463232	Different	stu-MIR162b	Predicted	44.4	-50.6	0.8	105.931	148.71	-0.49
17	sha-miR162b-5p_stu	GGAGGCAGCGGUUCAUCGACC	21	SL2.40ch06	+	39463098	39463232	Different	stu-MIR162b	Predicted	44.4	-50.6	0.8	1.19024	2.10042	-0.82
18	sha-miR164a_nta	UGGAGAAGCAGGGCACGUGCA	21	SL2.40ch01	+	81732041	81732172	Yes	nta-MIR164a	Predicted	42.4	-62.9	1.1	580.836	1201	-1.05 *
18	sha-miR164c-3p_aly	CACGUGUUCUCCUUCUCCAAC	21	SL2.40ch01	+	81732041	81732172	Different	aly-MIR164c	Predicted	42.4	-62.9	1.1	4.76095	8.40168	-0.82
19	sha-miR166a	UCGGACCAGGCUUCAUUCCCC	21	SL2.40ch06	-	2516284	2516394	Yes	sly-MIR166a	Yes	39.6	-49.1	1.1	43010	27863	0.63
20	sha-miR166a-3p_stu	CGUCGGACCAGGCUUCAUUCC	21	SL2.40ch01	+	79167051	79167161	Different	stu-MIR166a	Yes	36	-44.2	1.1	3.57071	3.78076	-0.08
20	sha-miR166a-5p_stu	GGAAUGUUGUCUGGCUCGAGGA	22	SL2.40ch01	+	79167051	79167161	Different	stu-MIR166a	Yes	36	-44.2	1.1	14.2829	56.2913	-1.98 *
19	sha-miR166a-p5	AGAAUGUCGUCUGGUUCGAGA	21	SL2.40ch06	-	2516284	2516394	New	sly-MIR166a	Yes	39.6	-49.1	1.1	39.2779	19.3239	1.02 *
21	sha-miR166b	UCGGACCAGGCUUCAUUCCCC	21	SL2.40ch08	+	62860593	62860793	Yes	sly-MIR166b	Yes	40.8	-73.4	0.9	43010	27863	0.63
22	sha-miR166b_stu	CUUCGGACCAGGCUUCAUUCC	21	SL2.40ch06	-	2516205	2516321	Different	stu-MIR166b	Predicted	38.5	-50.3	1.1	142.829	130.646	0.13
21	sha-miR166b-p5	GGAAUGUUGUCUGGCUCGAGG	21	SL2.40ch08	+	62860593	62860793	New	sly-MIR166b	Yes	40.8	-73.4	0.9	1501	6460	-2.11 *
23	sha-miR166g_nta	UCUCGGACCAGGCUUCAUUCC	21	SL2.40ch03	-	292946	293025	Different	nta-MIR166g	Predicted	41.2	-29.2	0.9	4547	3084	0.56
23	sha-miR166g-p5_nta	AGAAUGUUGUCUGGUUCGUGA	21	SL2.40ch03	-	292946	293025	New	nta-MIR166g	Predicted	41.2	-29.2	0.9	0	10.082	#
24	sha-miR167	UGAAGCUGCCAGCAUGAUCUA	21	SL2.40ch06	-	45629356	45629471	Yes	sly-MIR167	Yes	43.1	-46.9	0.9	1860	2856	-0.62
24	sha-miR167-p3	AUCAGAUCAUGUGGCAGCAUUACC	24	SL2.40ch06	-	45629356	45629471	New	sly-MIR167	Yes	43.1	-46.9	0.9	0	2.5205	#
25	sha-miR167b_nta	UGAAGCUGCCAGCAUGAUCUU	21	SL2.40ch09	+	59575905	59575995	Different	nta-MIR167b	Predicted	45.1	-42.5	1	19.6389	26.4653	-0.43
26	sha-miR167b_nta	UGAAGCUGCCAGCAUGAUCUU	21	SL2.40ch06	-	45629412	45629533	Different	nta-MIR167b	Predicted	41.8	-47.7	0.9	19.6389	26.4653	-0.43
25	sha-miR167b-3p_aly	UCAUGCUCGGACAGCCUCACUC	22	SL2.40ch09	+	59575905	59575995	Different	aly-MIR167b	Predicted	45.1	-42.5	1	1.19024	3.36067	-1.5
27	sha-miR167b-3p_stu	GAUCAUGUGGCAGCAUCACC	20	SL2.40ch09	+	59584679	59584771	Yes	stu-MIR167b	Yes	45.2	-40.7	1	172.585	405.801	-1.23 *
28	sha-miR167c_vvi	UGAAGCUGCCAGCAUGAUCUC	21	SL2.40ch09	+	59584637	59584819	Yes	vvi-MIR167c	Predicted	42.6	-68.1	0.9	6.54631	10.9222	-0.74
29	sha-miR167c-3p_stu	GGUCAUGCUCGGACAGCCUCACU	23	SL2.40ch09	+	59575910	59575992	Yes	stu-MIR167c	Yes	44.6	-38	1	186.867	346.149	-0.89
30	sha-miR167d-3p_stu	GAUCAUGUGGUUGCUUCACC	20	SL2.40ch09	+	63883415	63883489	Yes	stu-MIR167d	Yes	37.3	-27.3	1	515.373	932.587	-0.86
31	sha-miR168a-3p	CCUGCCUUGCAUCAACUGAAU	21	SL2.40ch08	+	558753	558911	Yes	sly-MIR168a	Yes	52.8	-64.3	0.8	2784	11527	-2.05 *
31	sha-miR168a-5p	UCGCUUGGUGCAGGUCGGGACC	22	SL2.40ch08	+	558753	558911	Different	sly-MIR168a	Yes	52.8	-64.3	0.8	1262	1982	-0.65
32	sha-miR168b-3p	CCCGCCUUGCAUCAACUGAAU	21	SL2.40ch12	+	63569008	63569175	Yes	sly-MIR168b	Yes	53	-79.1	0.9	1434	4172	-1.54 *
32	sha-miR168b-5p	UCGCUUGGUGCAGGUCGGGACC	22	SL2.40ch12	+	63569008	63569175	Different	sly-MIR168b	Yes	53	-79.1	0.9	1262	1982	-0.65
33	sha-miR169c-3p_stu	GUUUCAGGCAGUCUCCUUGGCUAC	24	SL2.40ch07	+	2174513	2174767	Different	stu-MIR169c	Yes	37.3	-90.4	1	2.38048	0	#
34	sha-miR171a	UGAUUGAGCCGUGCCAAUAUC	21	SL2.40ch02	-	41330632	41330753	Yes	sly-MIR171a	Yes	35.2	-43.8	1	249.553	263.813	-0.08
35	sha-miR171a_nta	UGAUUGAGCCGUGCCAAUAUC	21	SL2.40ch12	-	519779	519899	Yes	nta-MIR171a	Yes	38	-58	1.3	377.504	396.979	-0.07
34	sha-miR171a-5p_stu	UAUUGGCCUGGUUCACUCAGA	21	SL2.40ch02	-	41330632	41330753	Yes	stu-MIR171a	Yes	35.2	-43.8	1	858.162	1322	-0.62
36	sha-miR171b-3p_stu	UUGAGCCGCGUCAAUAUCUCU	21	SL2.40ch07	+	58089165	58089249	Yes	stu-MIR171b	Yes	36.5	-44.7	1.4	91.6483	78.1356	0.23
37	sha-miR171b-p3_mes	UGAUUGAGCCGUGCCAAUAUC	21	SL2.40ch02	-	39361365	39361453	New	mes-MIR171b	Yes	36	-42.6	1.3	253.719	256.251	-0.01
38	sha-miR171c_mtr	UGAUUGAGCCGUGCCAAUAUU	21	SL2.40ch07	+	58137079	58137175	Yes	mtr-MIR171c	Predicted	40.2	-45.8	1.2	11.3073	34.4469	-1.61 *
39	sha-miR171c-3p_stu	UGAUUGAGCCGUGCCAAUAUU	21	SL2.40ch02	-	41330558	41330685	Different	stu-MIR171c	Predicted	35.2	-44.3	1	15.4731	41.1682	-1.41 *
39	sha-miR171c-5p_stu	UAUUGGCCUGGUUCACUCAGAU	22	SL2.40ch02	-	41330558	41330685	Different	stu-MIR171c	Predicted	35.2	-44.3	1	0.595119	0.420084	0.5
35	sha-miR171c-p5	AGAUGUUGGUGCGGUUCAAUG	21	SL2.40ch12	-	519779	519899	New	sly-MIR171c	Yes	38	-58	1.3	86.2923	219.704	-1.35 *
40	sha-miR171d	UUGAGCCGCGCCAAUAUCACU	21	SL2.40ch12	+	2882790	2882901	Different	sly-MIR171d	Yes	40.2	-44	1	10.7121	16.3833	-0.61
37	sha-miR171d-5p_stu	AUAUUGGUGCGGUUCAAUUAG	21	SL2.40ch02	-	39361365	39361453	Different	stu-MIR171d	Yes	36	-42.6	1.3	10.117	16.3833	-0.7
40	sha-miR171e-5p_mtr	CGAUGUUGGUGAGGUUCAAUC	21	SL2.40ch12	+	2882790	2882901	Yes	mtr-MIR171e	Yes	40.2	-44	1	9.5219	21.8444	-1.2
38	sha-miR171h-p5_vvi	AGAUGUUGGUGCGGUUCAA	19	SL2.40ch07	+	58137079	58137175	New	vvi-MIR171h	Predicted	40.2	-45.8	1.2	0	2.5205	#
41	sha-miR172a	AGAAUCUUGAUGAUGCUGCAU	21	SL2.40ch06	+	42918736	42918841	Yes	sly-MIR172a	Yes	34	-38.4	1.1	208.292	225.165	-0.11
42	sha-miR172b	AGAAUCUUGAUGAUGCUGCAU	21	SL2.40ch11	+	51481209	51481343	Yes	sly-MIR172b	Yes	27.4	-46.1	1.2	208.292	225.165	-0.11
42	sha-miR172b-p5	GUAGCAUCAUCAAGAUUCAUA	21	SL2.40ch11	+	51481209	51481343	New	sly-MIR172b	Yes	27.4	-46.1	1.2	23.2096	20.164	0.2
43	sha-miR172c-3p_aly	UGAAUCUUGAUGAUGCUGCAU	21	SL2.40ch11	-	2634401	2634558	Different	aly-MIR172c	Predicted	28.5	-54.1	1.2	47.6095	47.0494	0.02
44	sha-miR172e-5p_aly	GCAGCACCAUUAAGAUUCACA	21	SL2.40ch05	+	64339662	64339784	Different	aly-MIR172e	Predicted	34.1	-46.7	1.1	215.433	341.948	-0.67
44	sha-miR172i_nta	AGAAUCUUGAUGAUGCUGCAG	21	SL2.40ch05	+	64339662	64339784	Different	nta-MIR172i	Predicted	34.1	-46.7	1.1	1.19024	5.04101	-2.08
45	sha-miR319	CUUGGACUGAAGGGAGCUCCC	21	SL2.40ch08	-	61949529	61949712	Different	sly-MIR319	Yes	46.7	-82.5	1	86.8874	41.1682	1.08 *
46	sha-miR319b_stu	UUGGACUGAAGGGAGCUCCU	20	SL2.40ch03	-	62165535	62165708	Yes	stu-MIR319b	Yes	46	-85	1.1	10.7121	5.88118	0.87
47	sha-miR384-5p_stu	UUGGCAUUCUGUCCACCUCC	20	SL2.40ch01	+	84522987	84523046	Yes	stu-MIR384	Yes	58.3	-30.1	0.9	3242	2518	0.36
48	sha-miR390-5p_stu	AAGCUCAGGAGGGAUAGCACC	21	SL2.40ch10	-	58674353	58674422	Yes	stu-MIR390	Yes	41.4	-27.9	1	1277	1389	-0.12
49	sha-miR390b-3p_aly	CGCUAUCCAUCCUGAGUUU	19	SL2.40ch09	+	8388181	8388295	Different	aly-MIR390b	Predicted	42.6	-57.3	1.2	7.14143	2.5205	1.5
50	sha-miR390b-3p_aly	CGCUAUCCAUCCUGAGUUUUA	21	SL2.40ch10	-	58674276	58674394	Different	aly-MIR390b	Predicted	42.9	-52.4	1	33.3267	78.9758	-1.24 *
50	sha-miR390b-p5_nta	AUCUAUAAAGCUCAGGAGGGA	21	SL2.40ch10	-	58674276	58674394	New	nta-MIR390b	Predicted	42.9	-52.4	1	5.35607	3.78076	0.5
49	sha-miR390c_nta	AAGCUCAGGAGGGAUAGCGCC	21	SL2.40ch09	+	8388181	8388295	Yes	nta-MIR390c	Predicted	42.6	-57.3	1.2	643.324	546.529	0.24
51	sha-miR393-5p_stu	UCCAAAGGGAUCGCAUUGAUCC	22	SL2.40ch03	+	7461884	7461960	Yes	stu-MIR393	Yes	42.9	-39.2	1.2	24.995	35.2871	-0.5
51	sha-miR393-3p_stu	AUCAUGCCAUCUCUUCGGAAU	21	SL2.40ch03	+	7461884	7461960	Different	stu-MIR393	Yes	42.9	-39.2	1.2	4.76095	10.9222	-1.2
52	sha-miR396-3p_stu	GUCCAAGAAAGCUGUGGGAAA	21	SL2.40ch07	-	2628765	2628881	Yes	stu-MIR396	Yes	34.2	-45	1.1	146.399	198.28	-0.44
53	sha-miR396a_nta	UUCCACAGCUUUCUUGAACUG	21	SL2.40ch00	+	12537500	12537637	Yes	nta-MIR396a	Predicted	31.9	-61.5	1.4	3985	3800	0.07
54	sha-miR396a_nta	UUCCACAGCUUUCUUGAACUG	21	SL2.40ch12	-	2905758	2905910	Yes	nta-MIR396a	Predicted	25.5	-50.3	1.3	3985	3800	0.07
53	sha-miR396a-3p_aly	GUUCAAUAAAGCUGUGGGAAG	21	SL2.40ch00	+	12537500	12537637	Yes	aly-MIR396a	Predicted	31.9	-61.5	1.4	981.351	1347	-0.46
54	sha-miR396a-3p_aly	GUUCAAUAAAGCUGUGGGAAG	21	SL2.40ch12	-	2905758	2905910	Yes	aly-MIR396a	Predicted	25.5	-50.3	1.3	981.351	1347	-0.46
55	sha-miR396b_nta	UUCCACAGCUUUCUUGAACUUU	22	SL2.40ch07	-	2628844	2628957	Different	nta-MIR396b	Predicted	33.3	-43	1.1	73.7948	54.1908	0.45
55	sha-miR396b-3p_aly	GUCCAAGAAAGCUGUGGGAAAU	22	SL2.40ch07	-	2628844	2628957	Different	aly-MIR396b	Predicted	33.3	-43	1.1	1.19024	0.840168	0.5
52	sha-miR396c_nta	UUCCACAGCUUUCUUGAACUU	21	SL2.40ch07	-	2628765	2628881	Yes	nta-MIR396c	Yes	34.2	-45	1.1	4363	2244	0.96
56	sha-miR397_nta	UCAUUGAGUGCAGCGUUGAUG	21	SL2.40ch07	-	63282784	63282905	Different	nta-MIR397	Predicted	38.5	-57.7	1.2	129.736	10.082	3.69 *
57	sha-miR397-p5	UGAUUGAGUGUAGCGUUGAUG	21	SL2.40ch07	-	63282726	63282841	New	sly-MIR397	Yes	38.8	-56.4	1.3	305.891	106.701	1.52 *
58	sha-miR398_nta	UGUGUUCUCAGGUCACCCCUU	21	SL2.40ch05	+	5804922	5805051	Different	nta-MIR398	Predicted	43.1	-66.3	1.2	35.7071	25.205	0.5
59	sha-miR398a-3p_stu	UAUGUUCUCAGGUCGCCCCUG	21	SL2.40ch11	-	47382919	47383009	Yes	stu-MIR398a	Yes	35.2	-33.5	1	58.3217	14.2829	2.03 *
59	sha-miR398a-5p_stu	GGGUUGAUUUGAGAACAUAUG	21	SL2.40ch11	-	47382919	47383009	Yes	stu-MIR398a	Yes	35.2	-33.5	1	276.135	14.2829	4.27 *
60	sha-miR398a-p3_cme	ACAUGUGUUCUCAGGUCGCCC	21	SL2.40ch11	-	47382834	47382963	New	cme-MIR398a	Predicted	32.3	-42	1	289.228	33.6067	3.11 *
61	sha-miR399	UGCCAAAGGAGAGUUGCCCUA	21	SL2.40ch03	+	8246156	8246226	Yes	sly-MIR399	Yes	42.3	-29.7	1	23.8048	21.0042	0.18
61	sha-miR399-p5	GGGCUACACUCUAUUGGCAUG	21	SL2.40ch03	+	8246156	8246226	New	sly-MIR399	Yes	42.3	-29.7	1	16.6633	4.20084	1.99 *
62	sha-miR399b_nta	CGCCAAAGGAGAGCUGCCCUG	21	SL2.40ch03	-	8244877	8244989	Yes	nta-MIR399b	Yes	44.2	-47	0.9	27.1771	18.4137	0.56
62	sha-miR399b-p5_nta	GGGCUACUCUCUAUUGGCAUG	21	SL2.40ch03	-	8244877	8244989	New	nta-MIR399b	Yes	44.2	-47	0.9	6.84387	2.10042	1.7
63	sha-miR399g_nta	CGCCAAAGGAGAGCUGCCCUG	21	SL2.40ch03	-	8197023	8197103	Yes	nta-MIR399g	Yes	46.9	-38.6	1	27.1771	18.4137	0.56
63	sha-miR399n-5p_stu	GGGCUACUCUCUAUUGGCAUG	21	SL2.40ch03	-	8197023	8197103	Yes	stu-MIR399n	Yes	46.9	-38.6	1	6.24875	1.68034	1.89
64	sha-miR408_nta	UGCACUGCCUCUUCCCUGGCU	21	SL2.40ch01	-	82801314	82801397	Yes	nta-MIR408	Yes	53.6	-37.4	0.8	895.059	132.747	2.75 *
65	sha-miR408a-3p_stu	UGCACAGCCUCUUCCCUGG	19	SL2.40ch01	-	82792801	82792871	Different	stu-MIR408a	Yes	49.3	-37.1	1.1	7.14143	0.840168	3.09 *
65	sha-miR408a-5p_stu	ACAGGGACGAGGCAGCGCAUG	21	SL2.40ch01	-	82792801	82792871	Yes	stu-MIR408a	Yes	49.3	-37.1	1.1	40.4681	0	#
64	sha-miR408b-5p_stu	ACGGGGACGAGCCAGAGCAUG	21	SL2.40ch01	-	82801314	82801397	Different	stu-MIR408b	Yes	53.6	-37.4	0.8	623.685	157.111	1.99 *
66	sha-miR482a	UUUCCAAUUCCACCCAUUCCUA	22	SL2.40ch03	+	58819298	58819407	Yes	sly-MIR482a	Yes	38.2	-48.5	1.2	1796	2598	-0.53
67	sha-miR482a_ghr	UCUUUCCUACUCCUCCCAUACCA	23	SL2.40ch04	+	55142224	55142381	Different	ghr-MIR482a	Predicted	40.5	-70.8	1.1	10.7121	10.9222	-0.03
66	sha-miR482a-5p_stu	GGAAUUGGUGAGUUGGAAAGC	21	SL2.40ch03	+	58819298	58819407	Different	stu-MIR482a	Yes	38.2	-48.5	1.2	812.933	2844	-1.81 *
68	sha-miR482b	UCUUGCCUACACCGCCCAUGCC	22	SL2.40ch06	-	33870217	33870341	Yes	sly-MIR482b	Yes	43.2	-53.6	1	17311	21493	-0.31
69	sha-miR482c_stu	UUUCCUAUUCCACCCAUGCCAA	22	SL2.40ch06	-	33869902	33870026	Yes	stu-MIR482c	Yes	36	-47.9	1.1	661.772	721.704	-0.13
69	sha-miR482c-p5_stu	GGAGUGGGUGGGAUGGAAAAA	21	SL2.40ch06	-	33869902	33870026	New	stu-MIR482c	Yes	36	-47.9	1.1	23.8048	43.6887	-0.88
68	sha-miR482d-5p_stu	CGUGAGCGGUGGGGAAAGAUA	21	SL2.40ch06	-	33870217	33870341	Different	stu-MIR482d	Yes	43.2	-53.6	1	683.197	3783	-2.47 *
70	sha-miR530_stu	UGCAUUUGCACCUGCACCUUA	21	SL2.40ch09	+	1677563	1677643	Different	stu-MIR530	Yes	44.4	-42.4	1.2	65.4631	76.4553	-0.22
71	sha-miR530a_cme	UGCAUUUGCACCUGCACCUUU	21	SL2.40ch09	+	1677545	1677660	Different	cme-MIR530a	Predicted	39.7	-54	1.2	16.6633	7.56151	1.14 *
72	sha-miR827_nta	UUAGAUGAACAUCAACAAACA	21	SL2.40ch12	+	63794576	63794682	Yes	nta-MIR827	Yes	30.8	-42	1.3	191.628	287.337	-0.58
72	sha-miR827-5p_stu	UUUGUUGAUGGUCAUCUAUUC	21	SL2.40ch12	+	63794576	63794682	Yes	stu-MIR827	Yes	30.8	-42	1.3	99.98	157.111	-0.65
73	sha-miR1886a-p3_stu	UUUUACGCUGAUUCCAUCUCAUGA	24	SL2.40ch09	+	57362344	57362413	New	stu-MIR1886a	Yes	38.6	-31.4	1.2	5.95119	5.04101	0.24
73	sha-miR1886a-p5_stu	GAUGAAAUCAGCGUUUGGACAUGC	24	SL2.40ch09	+	57362344	57362413	New	stu-MIR1886a	Yes	38.6	-31.4	1.2	49.99	57.1314	-0.19
74	sha-miR1916-p3	AUGAGGUGUCUAAAAUGAACA	21	SL2.40ch08	+	54623283	54623496	New	sly-MIR1916	Yes	37.4	-136.6	1.7	29.756	31.9264	-0.1
74	sha-miR1916-p5	AGCACGAAAUUUCACUUAGACACC	24	SL2.40ch08	+	54623283	54623496	New	sly-MIR1916	Yes	37.4	-136.6	1.7	27.3755	30.246	-0.14
75	sha-miR1917-p3	AGAACCAAUGUCGCUAAAGGCUUU	24	SL2.40ch08	-	49308691	49308821	New	sly-MIR1917	Yes	33.6	-36.5	0.8	188.058	226.845	-0.27
75	sha-miR1917-p5	AAGAGUGCUAAAGUCUUUACCGGC	24	SL2.40ch08	-	49308691	49308821	New	sly-MIR1917	Yes	33.6	-36.5	0.8	47.6095	48.7297	-0.03
76	sha-miR1919a	ACGAGAGUCAUCUGUGACAGG	21	SL2.40ch08	+	53821485	53821607	Yes	sly-MIR1919a	Yes	41.5	-61.4	1.2	954.373	1230	-0.37
76	sha-miR1919a-p5	UCCGGUAGUCCUGUCGCAGAUG	22	SL2.40ch08	+	53821485	53821607	New	sly-MIR1919a	Yes	41.5	-61.4	1.2	18.6471	14.843	0.33
77	sha-miR1919b	ACGAGAGUCAUCUGUGACAGG	21	SL2.40ch08	+	53789899	53790042	Yes	sly-MIR1919b	Yes	43.1	-73.1	1.2	954.373	1230	-0.37
77	sha-miR1919b-p5	UGUCGCAGAUGACUUUCGCCC	21	SL2.40ch08	+	53789899	53790042	New	sly-MIR1919b	Yes	43.1	-73.1	1.2	2237	2105	0.09
78	sha-miR1919c	ACGAGAGUCAUCUGUGACAGG	21	SL2.40ch08	+	53776381	53776524	Yes	sly-MIR1919c	Yes	42.4	-71.9	1.2	954.373	1230	-0.37
78	sha-miR1919c-p5	UGUCGCAGAUGACUUUCGCCC	21	SL2.40ch08	+	53776381	53776524	New	sly-MIR1919c	Yes	42.4	-71.9	1.2	2237	2105	0.09
79	sha-miR3627-3p_stu	AGUGCCUCUGUCUUUCGACA	20	SL2.40ch02	+	44533204	44533286	Different	stu-MIR3627	Yes	43.4	-27.9	0.8	8.33167	13.4427	-0.69
79	sha-miR3627-5p_stu	UCGCAGGAGAGAUGGCACUUAC	22	SL2.40ch02	+	44533204	44533286	Different	stu-MIR3627	Yes	43.4	-27.9	0.8	152.35	187.357	-0.3
80	sha-miR4376	ACGCAGGAGAGAUGAUGCUGGA	22	SL2.40ch06	+	4541880	4541970	Yes	sly-MIR4376	Yes	42.9	-44.4	1.1	846.259	604.921	0.48
80	sha-miR4376-p3	CAGCAUCAUACUCCUGCAUAU	21	SL2.40ch06	+	4541880	4541970	New	sly-MIR4376	Yes	42.9	-44.4	1.1	21.4243	63.8528	-1.58 *
81	sha-miR5300	UCCCCAGUCCAGGCAUUCCAAC	22	SL2.40ch04	+	423125	423389	Yes	sly-MIR5300	Yes	35.5	-98.5	1	5412	7362	-0.44
81	sha-miR5300-p3	UGGUAUGCUUUGAUUGGGAAAG	22	SL2.40ch04	+	423125	423389	New	sly-MIR5300	Yes	35.5	-98.5	1	196.389	368.834	-0.91
82	sha-miR5301	UGUGGGUGGGGUGGAAAGAUU	21	SL2.40ch04	+	55142206	55142393	Yes	sly-MIR5301	Yes	39.9	-74.8	1	560.602	2415	-2.11 *
82	sha-miR5301-p3	UCUUUCCUACUCCUCCCAUACC	22	SL2.40ch04	+	55142206	55142393	New	sly-MIR5301	Yes	39.9	-74.8	1	11304	17736	-0.65
83	sha-miR6022	UGGAAGGGAGAAUAUCCAGGA	21	SL2.40ch11	+	3158675	3158925	Yes	sly-MIR6022	Yes	39.8	-120.9	1.2	6164	5664	0.12
83	sha-miR6022-p5	CCUGAACGGAACAAUACGAUC	21	SL2.40ch11	+	3158675	3158925	New	sly-MIR6022	Yes	39.8	-120.9	1.2	930.766	1587	-0.77
84	sha-miR6023-p3	UUACUACGGUCAGGAAUCUUAU	22	SL2.40ch12	-	64810612	64810845	New	sly-MIR6023	Yes	38	-101	1.1	1007	1343	-0.42
84	sha-miR6023-p5	AAGAUCUUUUACCGUAGUAAUC	22	SL2.40ch12	-	64810612	64810845	New	sly-MIR6023	Yes	38	-101	1.1	179.726	473.855	-1.40 *
85	sha-miR6024	UUUUAGCAAGAGUUGUUUUCCC	22	SL2.40ch01	-	74999714	74999830	Different	sly-MIR6024	Yes	39.3	-43.4	0.9	1365	1947	-0.51
85	sha-miR6024-5p_stu	AGAAACAACACUUGCUAAAGG	21	SL2.40ch01	-	74999714	74999830	Different	stu-MIR6024	Yes	39.3	-43.4	0.9	207.101	849.41	-2.04 *
86	sha-miR6025_stu	UACCAAAAAUUGAGAUAACAUC	22	SL2.40ch04	-	421926	422077	Different	stu-MIR6025	Yes	28.3	-50.8	1.2	13.0926	28.5657	-1.13
86	sha-miR6025-p3_stu	UGUUAUCUCAGUGUUGGCAUG	21	SL2.40ch04	-	421926	422077	New	stu-MIR6025	Yes	28.3	-50.8	1.2	49.99	123.505	-1.30 *
87	sha-miR6026	UUCUUGGCUAGAGUUGUAUUGC	22	SL2.40ch01	+	832336	832581	Yes	sly-MIR6026	Yes	32.1	-106.1	1.3	248.76	205.841	0.27
87	sha-miR6026-5p_stu	AAUACAACUAUAGCCAAGACA	21	SL2.40ch01	+	832336	832581	Different	stu-MIR6026	Yes	32.1	-106.1	1.3	36.8974	68.0536	-0.88
88	sha-miR6027	UGAAUCCUUCGGCUAUCCAUA	21	SL2.40ch10	+	62182513	62182675	Different	sly-MIR6027	Yes	31.9	-56.6	1.1	1391	2396	-0.78
88	sha-miR6027-p5	AUGGGUAGCACAAGGAUUAAUG	22	SL2.40ch10	+	62182513	62182675	New	sly-MIR6027	Yes	31.9	-56.6	1.1	3768	4638	-0.3
89	sha-miR7981-3p_stu	AUAGGACUUUAGUUUAGUUAAGGU	24	SL2.40ch04	+	94330	94524	Yes	stu-MIR7981	Yes	37.9	-94.3	1.3	14.2829	10.9222	0.39
89	sha-miR7981-p5_stu	AAACUAAGGUCCUAUUACCCC	21	SL2.40ch04	+	94330	94524	New	stu-MIR7981	Yes	37.9	-94.3	1.3	1.19024	3.36067	-1.5
90	sha-miR7982a-p3_stu	AGAUUCUGAGAUGGGUCAAUAUGC	24	SL2.40ch01	-	82755701	82755788	New	stu-MIR7982a	Yes	26.1	-21	0.9	4.76095	5.04101	-0.08
90	sha-miR7982a-p5_stu	AAAAGGUGAGAUUCUGAGAUGGGU	24	SL2.40ch01	-	82755701	82755788	New	stu-MIR7982a	Yes	26.1	-21	0.9	13.0926	16.8034	-0.36
91	sha-miR7983-p3_stu	ACUUAACUAAUGCCGGUAAAGACU	24	SL2.40ch12	-	44298579	44298638	New	stu-MIR7983	Yes	33.3	-26.9	1.3	64.2729	44.5289	0.53
91	sha-miR7983-p5_stu	AGCGACAUUGGUUCUAAUGACACU	24	SL2.40ch12	-	44298579	44298638	New	stu-MIR7983	Yes	33.3	-26.9	1.3	44.0388	52.9306	-0.27
92	sha-miR8007a-5p_stu	AUGUGGCACUUUUUGGAUUU	20	SL2.40ch12	-	7786573	7786796	Different	stu-MIR8007a	Yes	27.2	-64.1	1.1	7.14143	4.20084	0.77
92	sha-miR8007a-p3_stu	ACUUAAACUGUUUGACUCUCGAGA	24	SL2.40ch12	-	7786573	7786796	New	stu-MIR8007a	Yes	27.2	-64.1	1.1	33.3267	44.949	-0.43
a, sequence in miRbase, “Yes” indicates that the sequence can be found in miRBase; “Different” indicates that the sequence is different from the miRNA sequence deposited in miRBase; “New” indicates that the sequence is newly discovered compared with the miRNA sequences deposited in miRBase; b, Pre-miRNA sequence in miRBase, “Yes” indicates that the pre-miRNA sequence can be found in miRBase; “Pre…
