# Supplementary material for: Identification of chilling stress-responsive tomato microRNAs and their target genes by high-throughput sequencing and degradome analysis
Source: BMC Genomics. 2014 Dec 17;15(1):1130. doi: 10.1186/1471-2164-15-1130 (PMC4377850; doi:10.1186/1471-2164-15-1130)
Supplement: Supplementary file 3 — Additional file 3: Table S2: - Novel miRNAs identified in the CT and NT libraries in tomato. a“PC” indicates predicted candidate; bdashed boxes indicate two identical sequences; c*indicates significant difference between the CT and NT libraries. Chi-square test and fisher-exact test values were both <0.05 and | log2 (CT/NT) | ≥ 1. (XLSX 38 KB) [file 12864_2014_6877_MOESM3_ESM.xlsx]

## Sheet: sheet 1
Additional file 3: Table S2 - Novel miRNAs identified in the CT and NT libraries in tomato.
Pre-miRNA Index	miRNA a	Sequence b	Length	GenomeID	Strand	Start	End	CG%	dG	MFEI	Norm reads		log2(CT/NT) c
											CT	NT
1	PC-1-5p	UGCCCUGGCAGCGAUUUGUAAGAA	24	SL2.40ch09	+	22010966	22011194	31	-78.9	1.1	7.73655	20.164	-1.38
2	PC-2-5p	UGCCCUGGCAGCGAUUUGUAAGAA	24	SL2.40ch10	+	49930418	49930638	30.8	-84.2	1.2	7.73655	20.164	-1.38
3	PC-3-5p	AAUUUUUCUGAGAUUAGUAUG	21	SL2.40ch06	+	42981808	42981965	27.8	-78.9	1.8	1.78536	2.94059	-0.72
3	PC-3-3p	UACUAAUCCCAGAAAAAUUUC	21	SL2.40ch06	+	42981808	42981965	27.8	-78.9	1.8	1.19024	10.5021	-3.14 *
4	PC-4-3p	AAUGUCGAGUCGGUGGAUAAGAUU	24	SL2.40ch04	-	60700921	60701078	36.1	-47.9	0.8	13.0926	10.5021	0.32
5	PC-5-3p	AAUGUCGAGUCGGUGGAUAAGAUU	24	SL2.40ch09	-	706324	706463	32.9	-35.7	0.8	13.0926	10.5021	0.32
6	PC-6-5p	AAGAAAACUGUGAAUUACAUGGGG	24	SL2.40ch09	-	55562254	55562396	32.9	-83.8	1.8	10.117	13.0226	-0.36
6	PC-6-3p	AUACUGAUUCCUAGAAAAAUCCCC	24	SL2.40ch09	-	55562254	55562396	32.9	-83.8	1.8	0.595119	0.420084	0.5
7	PC-7-5p	AUAUCCCUUUUCGGCCUAUGUAGC	24	SL2.40ch03	-	51182725	51182970	36.2	-93.9	1.1	11.9024	6.72134	0.82
7	PC-7-3p	AGUGCCACGUAAGUCGAAAAGAGG	24	SL2.40ch03	-	51182725	51182970	36.2	-93.9	1.1	0.595119	3.78076	-2.67
8	PC-8-5p	CUAUUGGUCUAGUCCUGCAUC	21	SL2.40ch01	+	79871305	79871398	31.9	-62.5	2.1	46.4193	39.4879	0.23
9	PC-9-5p	CUAUUGGUCUAGUCCUGCAUC	21	SL2.40ch01	-	79871234	79871342	35.8	-65.4	1.7	46.4193	39.4879	0.23
10	PC-10-5p	AAAAAUCGAACCGACCAAUAAACC	24	SL2.40ch01	+	67299226	67299382	36.3	-55.2	1	36.3023	47.4695	-0.39
10	PC-10-3p	GGGUUAUUGGGUCGGUUUCGGUUU	24	SL2.40ch01	+	67299226	67299382	36.3	-55.2	1	1.19024	2.5205	-1.08
11	PC-11-3p	UAGGCUGAAAAGGGUAGAAAACU	23	SL2.40ch10	-	61492858	61493091	34.2	-96.6	1.2	3.57071	4.20084	-0.23
12	PC-12-5p	AGAGAUGAUUGAACACCACCU	21	SL2.40ch11	+	1726730	1726866	35	-62.5	1.3	5.35607	12.1824	-1.19
13	PC-13-5p	AGAGAUGAUUGAACACCACCU	21	SL2.40ch11	-	1726785	1726899	34.8	-58.9	1.5	5.35607	12.1824	-1.19
13	PC-13-3p	AUCUCAAAGAGGUGGUGUUCAAUC	24	SL2.40ch11	-	1726785	1726899	34.8	-58.9	1.5	2.38048	1.68034	0.5
14	PC-14-5p	GAUAUACGUUACUGUGAGUAA	21	SL2.40ch08	+	60885605	60885767	30.1	-51.9	1.1	2.38048	0.840168	1.5
15	PC-15-3p	AGUAACGUAUAUCAACCUAACGCC	24	SL2.40ch10	+	36472320	36472517	28.3	-53.1	0.9	2.9756	10.082	-1.76
16	PC-16-3p	GAUGGAUAAGAUUCUGACACGUGU	24	SL2.40ch11	-	30550187	30550391	35.1	-97.3	1.4	7.73655	10.5021	-0.44
17	PC-17-3p	GAUGGAUAAGAUUCUGACACGUGU	24	SL2.40ch08	-	4817465	4817690	40.7	-100.7	1.1	7.73655	10.5021	-0.44
18	PC-18-5p	AAACGAUUUCACUGAAGAACAUAG	24	SL2.40ch11	+	9856884	9857112	33.2	-80.3	1.1	14.2829	10.082	0.5
19	PC-19-5p	AAACGAUUUCACUGAAGAACAUAG	24	SL2.40ch01	+	86870488	86870748	36	-101.8	1.1	14.2829	10.082	0.5
20	PC-20-5p	AGGUUGAUAUACGUUAUUGUAAGU	24	SL2.40ch12	+	3564716	3564915	29.5	-79.8	1.4	0.595119	2.10042	-1.82
20	PC-20-3p	GAGUAACAUAUAUCAAUCUGACGC	24	SL2.40ch12	+	3564716	3564915	29.5	-79.8	1.4	8.92679	10.9222	-0.29
21	PC-21-3p	AGUGUCAUGUAGGCCGAAAAGGGA	24	SL2.40ch11	+	48595658	48595900	34.2	-92	1.1	16.6633	10.082	0.72
22	PC-22-3p	AGUGUCAUGUAGGCCGAAAAGGGA	24	SL2.40ch12	+	40946747	40946908	42.6	-77.9	1.1	16.6633	10.082	0.72
23	PC-23-5p	AGUUAAACAAGUAGACACACGAGU	24	SL2.40ch06	-	23872705	23872835	29	-41.1	1.1	13.6877	7.14143	0.94
24	PC-24-5p	AGUUAAACAAGUAGACACACGAGU	24	SL2.40ch01	-	5292789	5292943	29.7	-56.2	1.2	13.6877	7.14143	0.94
25	PC-25-3p	GAAGAGUGAGAUCAAGUCUCU	21	SL2.40ch07	+	60023453	60023536	26.2	-44	2	2.38048	6.72134	-1.5
25	PC-25-5p	AGACUUGAUUUCACUCUUCUU	21	SL2.40ch07	+	60023453	60023536	26.2	-44	2	51.1802	33.6067	0.61
26	PC-26-5p	AGACUUGAUUUCACUCUUCUU	21	SL2.40ch07	-	60023506	60023589	26.2	-39.7	1.8	51.1802	33.6067	0.61
27	PC-27-5p	GAUGGAUAAGAUUAUGACACGUGU	24	SL2.40ch08	+	2482249	2482424	38.6	-57.9	0.9	17.8536	17.6435	0.02
27	PC-27-3p	AUAAGAUUAUGACACGUGUAUAUC	24	SL2.40ch08	+	2482249	2482424	38.6	-57.9	0.9	5.95119	0.840168	2.82
28	PC-28-5p	UUGAUGGAUUUGACGAAAAGGC	22	SL2.40ch03	-	18029174	18029331	29.7	-37.3	0.8	20.234	13.4427	0.59
29	PC-29-5p	AGUAACGUAUAUCAAUCUGACACC	24	SL2.40ch05	+	6478061	6478323	26.2	-90	1.3	26.7804	15.9632	0.75
30	PC-30-5p	AACUGUGAAAUUAGGUCUUAGGCC	24	SL2.40ch01	-	65684381	65684505	47.2	-73.5	1.2	1.19024	7.56151	-2.67
31	PC-31-5p	AUCGAACCGACCAAUAAACCGAAC	24	SL2.40ch01	+	80272495	80272674	35	-49.7	0.8	13.0926	17.2234	-0.4
32	PC-32-5p	UACGUGGCACUGUCUUAUGGA	21	SL2.40ch01	-	60044556	60044811	36.3	-103.8	1.1	13.0926	5.04101	1.38 *
32	PC-32-3p	UUAUUAUAUUAUAAGUGUGUCUCU	24	SL2.40ch01	-	60044556	60044811	36.3	-103.8	1.1	2.38048	1.26025	0.92
33	PC-33-3p	AGAUAAGAUUAUGACACGUGUAUG	24	SL2.40ch03	+	7241711	7241852	33.8	-41.8	0.9	7.14143	11.7624	-0.72
34	PC-34-5p	UCGAUGAAUAAGAUUGUGUCACGC	24	SL2.40ch02	-	31349422	31349588	35.9	-49.4	0.8	10.7121	16.8034	-0.65
35	PC-35-5p	UCCCUCCCAAGGAGAUCGCCUC	22	SL2.40ch05	+	42400909	42401041	51.1	-85.6	1.3	105.931	78.1356	0.44
36	PC-36-5p	AUCGCUGGAUAAGAUUAUGACACG	24	SL2.40ch09	+	3935168	3935333	38	-50.2	0.8	23.2096	22.6845	0.03
37	PC-37-5p	UUACUGUGAGUAACAUAUAUCAAU	24	SL2.40ch02	+	46527963	46528194	27.6	-67.2	1.1	1.19024	2.5205	-1.08
37	PC-37-3p	AGUAACAUAUAUCAAUCUGACGCC	24	SL2.40ch02	+	46527963	46528194	27.6	-67.2	1.1	20.234	25.205	-0.32
38	PC-38-5p	GGGAAGGGCCCGUUGAGUUCU	21	SL2.40ch10	-	27772887	27773065	31.3	-42.9	0.8	197.58	129.386	0.61
39	PC-39-5p	UUACUGCAAUUCCCUGAUCAAG	22	SL2.40ch02	-	41923029	41923285	37.7	-132.9	1.4	2.9756	3.36067	-0.18
39	PC-39-3p	UCCACGUUGCUUGAUUAGAGA	21	SL2.40ch02	-	41923029	41923285	37.7	-132.9	1.4	10.7121	2.5205	2.09 *
40	PC-40-5p	AAACUAAAUAGGGACACAUGGCGC	24	SL2.40ch09	-	66193141	66193389	39	-93.7	1	8.33167	5.04101	0.72
40	PC-40-3p	AGGGACACAUGGCACAAUCUUAUC	24	SL2.40ch09	-	66193141	66193389	39	-93.7	1	19.0438	21.8444	-0.2
41	PC-41-3p	AUAAAUGUCGAGUCGGUGGAUAAG	24	SL2.40ch05	-	59973150	59973306	34.4	-47.1	0.9	5.95119	6.72134	-0.18
42	PC-42-5p	AAGUAAAAUCGCUGCUGAGGC	21	SL2.40ch06	+	35391736	35391916	35.4	-83.9	1.3	9.5219	11.7624	-0.3
43	PC-43-3p	UUGAGUGACCAUCUGAGAAAUCAA	24	SL2.40ch02	+	33648050	33648179	30	-36.8	0.9	18.4487	10.5021	0.81
44	PC-44-3p	UUGAGUGACCAUCUGAGAAAUCAA	24	SL2.40ch06	-	38298186	38298322	32.1	-60.8	1.4	18.4487	10.5021	0.81
45	PC-45-5p	AGAAAACUGUGAAUUACAUGGGGA	24	SL2.40ch09	-	54511145	54511287	33.6	-82.8	1.7	13.6877	7.14143	0.94
46	PC-46-5p	UAUCCCAGGUACAUGUGAAUC	21	SL2.40ch12	+	62522715	62522858	38.9	-45.6	0.8	14.2829	6.72134	1.09
46	PC-46-3p	AGUGUGAUUCACAUGUAUCUGAGA	24	SL2.40ch12	+	62522715	62522858	38.9	-45.6	0.8	0	1.68034	#
47	PC-47-5p	UGGCAGCGAUUUGUAAGAAGAA	22	SL2.40ch11	+	50960900	50961096	30.5	-88.5	1.5	17.8536	13.8628	0.36
48	PC-48-5p	ACACGUGUCAGAAUCUUAUCCAUC	24	SL2.40ch06	-	1232916	1233111	34.7	-72.2	1.1	9.5219	13.0226	-0.45
48	PC-48-3p	AUGCUCUAGUUUUUGGAUGAUAGG	24	SL2.40ch06	-	1232916	1233111	34.7	-72.2	1.1	8.33167	3.36067	1.31
49	PC-49-3p	AUUGGUACUGGAGAUGAUUGUAUC	24	SL2.40ch12	-	63869517	63869602	37.2	-25.5	0.8	164.253	167.193	-0.03
50	PC-50-3p	UGAAGGUCCGAGGUUGAGGUU	21	SL2.40ch05	-	3809777	3809925	38.3	-46.2	0.8	58.3217	43.6887	0.42
51	PC-51-5p	GACAGUGCACAUGUAGACACC	21	SL2.40ch05	+	63790653	63790847	41	-77.8	1	9.5219	10.082	-0.08
51	PC-51-3p	AGACGAGUUGAGGUGUCUAGAUGU	24	SL2.40ch05	+	63790653	63790847	41	-77.8	1	0	1.68034	#
52	PC-52-5p	AAGGUGUGUCUCUGAAUUUCGAUC	24	SL2.40ch06	+	41801843	41802091	33.3	-74.4	0.9	9.5219	10.082	-0.08
52	PC-52-3p	AUACCCCCUAGACUAUGAUUGAAA	24	SL2.40ch06	+	41801843	41802091	33.3	-74.4	0.9	1.19024	4.20084	-1.82
53	PC-53-5p	AAAAAACCGAACCGACCAAUAAAC	24	SL2.40ch09	-	66804361	66804527	35.3	-48.6	0.8	26.1852	31.0862	-0.25
53	PC-53-3p	AAUUAUUGGGUUAUUGGGCCGGUU	24	SL2.40ch09	-	66804361	66804527	35.3	-48.6	0.8	1.19024	0.840168	0.5
54	PC-54-3p	UAGUUUUUGGACUGCAGGGGC	21	SL2.40ch01	+	3242266	3242454	43.9	-105.2	1.3	1.19024	1.68034	-0.5
55	PC-55-3p	ACAAGAUAGUGUCAAGUAGGCCCA	24	SL2.40ch03	-	12215444	12215689	35.8	-129.7	1.5	8.33167	14.7029	-0.82
56	PC-56-5p	AGGGACAUGUGGCACAAUCUUAUC	24	SL2.40ch06	+	44709859	44709957	43.4	-39.3	0.9	41.6583	26.4653	0.65
56	PC-56-3p	AGUCGGUGGAUAAGAUUAUGACAC	24	SL2.40ch06	+	44709859	44709957	43.4	-39.3	0.9	3.57071	5.46109	-0.61
57	PC-57-5p	ACCUUUUGGCUUAUGUGACACACC	24	SL2.40ch10	-	46853679	46853906	28.9	-70.8	1.1	20.234	25.205	-0.32
58	PC-58-5p	AAUGCAAUGUCAUAUACCAUC	21	SL2.40ch05	+	60646066	60646315	34.8	-112	1.3	751.04	1715	-1.19 *
58	PC-58-3p	CUAUGAGAUAAGUUCAACGUG	21	SL2.40ch05	+	60646066	60646315	34.8	-112	1.3	1324	2186	-0.72
59	PC-59-5p	UAAAUGUUUUCCGAGUAUCUUU	22	SL2.40ch12	+	47326065	47326261	35	-65.1	0.9	13.0926	11.7624	0.15
60	PC-60-5p	UGGCAAGUAAGCGCUCCAACU	21	SL2.40ch08	-	2380638	2380806	42.6	-85.5	1.2	5.95119	2.5205	1.24
60	PC-60-3p	UUGGAGUGCGUACUUGCUAGU	21	SL2.40ch08	-	2380638	2380806	42.6	-85.5	1.2	11.9024	8.40168	0.5
61	PC-61-5p	AAAGUAGGGCAAACAAAUUGAACC	24	SL2.40ch01	-	831409	831581	30.6	-65.7	1.2	11.9024	15.123	-0.35
62	PC-62-5p	ACCAGAAGUCUCGGGUUCGAAUCU	24	SL2.40ch00	-	15693951	15694129	37.4	-67.9	1	20.234	31.0862	-0.62
62	PC-62-3p	ACUCAAAUCCGAGACCUCUGGUUA	24	SL2.40ch00	-	15693951	15694129	37.4	-67.9	1	19.0438	13.4427	0.5
63	PC-63-5p	UACGUGACAUUAACUUGUGGGCCC	24	SL2.40ch10	-	28867692	28867944	36.8	-125.7	1.4	4.16583	6.72134	-0.69
63	PC-63-3p	AUUCAAACUAGUGUCACGUAGGCC	24	SL2.40ch10	-	28867692	28867944	36.8	-125.7	1.4	11.9024	6.72134	0.82
64	PC-64-5p	AGGUUGAUAUAUGUUAUUGUAAGU	24	SL2.40ch09	+	67056849	67056994	29.5	-72.5	1.7	1.19024	0.840168	0.5
64	PC-64-3p	AAUAACGUAUAUCAAUCUGACGCC	24	SL2.40ch09	+	67056849	67056994	29.5	-72.5	1.7	10.117	7.56151	0.42
65	PC-65-5p	AUAUACGUGUCAUAAUCUUAUCCA	24	SL2.40ch07	+	3260899	3261120	37.8	-89	1.1	3.57071	3.36067	0.09
65	PC-65-3p	ACGGAUAAGAUUGUGCCACGUGUC	24	SL2.40ch07	+	3260899	3261120	37.8	-89	1.1	11.9024	9.24185	0.36
66	PC-66-5p	AGAACUAGAUCUUUAGCGGCGACC	24	SL2.40ch10	+	5025312	5025557	41.9	-120.3	1.2	10.117	8.40168	0.27
66	PC-66-3p	AGUUCUUUUGUAGUGAAUCUUAGU	24	SL2.40ch10	+	5025312	5025557	41.9	-120.3	1.2	8.33167	14.2829	-0.78
67	PC-67-5p	AAAUUGGAUUGGGUCUUGACUCGC	24	SL2.40ch07	-	57424868	57425029	39.5	-50	0.8	8.33167	10.9222	-0.39
68	PC-68-3p	AACAUUAUGCAUCUGAUACACC	22	SL2.40ch00	+	12630309	12630551	26.3	-63.4	1	21.4243	19.3239	0.15
69	PC-69-5p	GGGGCAACUUGAGAUCACAUGU	22	SL2.40ch12	+	65125228	65125423	33.7	-69	1	1595	103.341	3.95 *
70	PC-70-5p	AGGCGCAUGUGUCAUAUCUUUACA	24	SL2.40ch09	-	1180533	1180695	39.9	-65.9	1	7.73655	10.5021	-0.44
70	PC-70-3p	UAAAGAUAUGACACAUGAGCCCAA	24	SL2.40ch09	-	1180533	1180695	39.9	-65.9	1	15.4731	16.3833	-0.08
71	PC-71-3p	UUUACAUCCCUCCCAAGGAGA	21	SL2.40ch05	+	42399861	42400091	46.3	-121.8	1.1	35.7071	32.7666	0.12
72	PC-72-5p	AUAAUGUUAAAUCGCUGCCCUGGC	24	SL2.40ch06	+	21054187	21054392	31.1	-85.4	1.3	5.95119	12.6025	-1.08
73	PC-73-5p	UUGGCCUACAUGACACUAUCUUGU	24	SL2.40ch08	+	41969899	41970121	36.3	-119.7	1.5	1.19024	0	#
73	PC-73-3p	UUUCAAGAUAGUGUCACGUAGGCC	24	SL2.40ch08	+	41969899	41970121	36.3	-119.7	1.5	13.0926	8.40168	0.64
74	PC-74-3p	AUACACGUGAAUCACAGUAGAUAC	24	SL2.40ch05	-	1408185	1408392	33.2	-58.1	0.8	10.7121	8.40168	0.35
75	PC-75-5p	CGUUUGUGCGUGAAUCUAACA	21	SL2.40ch01	+	70879746	70879857	37.5	-46	1.1	72.6045	303.301	-2.06 *
75	PC-75-3p	CUAGAUUCACGCACAAGCUCG	21	SL2.40ch01	+	70879746	70879857	37.5	-46	1.1	748.66	862.853	-0.2
76	PC-76-5p	AAGUAGACACACGUGUCCAACAUG	24	SL2.40ch02	-	29631852	29632099	35.9	-97.3	1.1	7.14143	13.0226	-0.87
76	PC-76-3p	ACACGUGUCCUACAUAACAUAAUA	24	SL2.40ch02	-	29631852	29632099	35.9	-97.3	1.1	2.38048	1.68034	0.5
77	PC-77-5p	AAACUCGUAGUUCCGGUUCGCUGC	24	SL2.40ch08	+	54874046	54874230	44.3	-131.5	1.6	83.3167	101.66	-0.29
77	PC-77-3p	ACGACUCCACCUCCUCAACUCGAA	24	SL2.40ch08	+	54874046	54874230	44.3	-131.5	1.6	4.76095	3.36067	0.5
78	PC-78-5p	ACAUAUCAAAGGAACAGGUCCAAC	24	SL2.40ch12	+	2896956	2897141	41.4	-100	1.3	16.6633	17.2234	-0.05
78	PC-78-3p	AGUCAACUGCGUUAGAUCUGUUCC	24	SL2.40ch12	+	2896956	2897141	41.4	-100	1.3	1.19024	0.840168	0.5
79	PC-79-5p	ACAGAAUGAGAAGUGAGCACACGC	24	SL2.40ch07	-	324117	324266	40	-64.4	1.1	13.6877	13.8628	-0.02
80	PC-80-5p	ACAGAAUGAGAAGUGAGCACACGC	24	SL2.40ch12	+	3275338	3275469	31.8	-47.5	1.1	13.6877	13.8628	-0.02
81	PC-81-5p	AACCAGAGAUCUCGGAUUAGA	21	SL2.40ch00	+	15694016	15694216	35.8	-70.4	1	1.19024	0	#
81	PC-81-3p	AGAUUCGAACCCGAGACUUCUGGU	24	SL2.40ch00	+	15694016	15694216	35.8	-70.4	1	7.14143	15.9632	-1.16
82	PC-82-5p	UAUAUAUGUGUCCACGUGAAC	21	SL2.40ch07	+	40666861	40667029	29.6	-69.4	1.4	0	10.082	#
82	PC-82-3p	UUAUGAUAUCCACGUGGGCACAUA	24	SL2.40ch07	+	40666861	40667029	29.6	-69.4	1.4	0	0.840168	#
83	PC-83-5p	AAGCGUUGUCAACUAAGAUUCACU	24	SL2.40ch07	+	44594967	44595110	35.4	-46.7	0.9	10.7121	7.56151	0.5
84	PC-84-5p	AUUACUAGAUCUUUGUUACGCAUG	24	SL2.40ch03	-	59024969	59025215	31.6	-96.2	1.2	5.95119	6.72134	-0.18
84	PC-84-3p	GUUACGCAUGAACUUCACUAGAGC	24	SL2.40ch03	-	59024969	59025215	31.6	-96.2	1.2	17.8536	13.4427	0.41
85	PC-85-5p	UUCCCUUUUAUCUAGUUCACU	21	SL2.40ch07	+	63069417	63069638	35.6	-75.6	1	20.234	22.6845	-0.16
86	PC-86-3p	UCAAGCUAGUGUCACGUAGGUCA	23	SL2.40ch12	-	24156354	24156601	35.9	-103.2	1.2	10.7121	6.30126	0.77
87	PC-87-5p	AUAAAUUGAACAAGUAGACAUAUG	24	SL2.40ch04	-	42198890	42199069	28.9	-63.2	1.2	10.7121	14.2829	-0.42
87	PC-87-3p	UGUAGGAUGCAAUAUAGGACAUGU	24	SL2.40ch04	-	42198890	42199069	28.9	-63.2	1.2	7.14143	2.5205	1.5
88	PC-88-5p	AUCCACAUUCAUUUCAUUACACGA	24	SL2.40ch10	-	60463896	60464026	32.1	-56	1.3	34.5169	17.6435	0.97
88	PC-88-3p	UUGUAGUGAAAUGGAUGUUGAAUC	24	SL2.40ch10	-	60463896	60464026	32.1	-56	1.3	34.5169	24.3649	0.5
89	PC-89-5p	UGAGUUUUCUGUCUGUACUAGU	22	SL2.40ch04	-	1579993	1580148	39.1	-71.7	1.2	8.33167	1.68034	2.31
89	PC-89-3p	GAUAGUACAGGUAGGAAACUCACA	24	SL2.40ch04	-	1579993	1580148	39.1	-71.7	1.2	17.2585	6.30126	1.45 *
90	PC-90-5p	AGAAUUUAGAAACGAUUUCACUGA	24	SL2.40ch08	+	16586316	16586573	36.4	-90.607	1	5.95119	10.9222	-0.88
90	PC-90-3p	AAACGAUUUCACUGAAGAACAU	22	SL2.40ch08	+	16586316	16586573	36.4	-90.607	1	0	0.420084	#
91	PC-91-3p	UCACAAGAUAGUGUCACGUAGGUC	24	SL2.40ch01	+	5252231	5252326	41.7	-38.6	1	9.5219	10.082	-0.08
92	PC-92-3p	ACAUAAUCUUAUCCAUCGACCCGA	24	SL2.40ch05	-	6694779	6694935	42.7	-57.5	0.9	5.95119	10.082	-0.76
93	PC-93-5p	UGGAGAUGAGUUUUUCGAAA	20	SL2.40ch03	+	58819273	58819425	38.6	-64.1	1.1	1.19024	0	#
93	PC-93-3p	UGGUUUUUCGGUAUUCUCUCC	21	SL2.40ch03	+	58819273	58819425	38.6	-64.1	1.1	17.8536	17.6435	0.02
94	PC-94-5p	ACACGUGGCACAAUCUUAUCUAUC	24	SL2.40ch06	+	25266980	25267217	40.3	-135.8	1.4	11.9024	14.2829	-0.26
94	PC-94-3p	UUUUGGACGGCAGGGGCACAAUGU	24	SL2.40ch06	+	25266980	25267217	40.3	-135.8	1.4	1.19024	0	#
95	PC-95-5p	AGGGACACGUGGCACAAUCUUAUC	24	SL2.40ch06	+	25238078	25238212	40	-48	0.9	55.9412	37.8076	0.57
96	PC-96-5p	UUCACCGGUCGUCUCGUCCCU	21	SL2.40ch11	-	42987023	42987214	51	-76.7	0.8	41.6583	47.8896	-0.2
97	PC-97-5p	ACCUUUUUUCGGCCUAUGUGGCAC	24	SL2.40ch10	+	51829251	51829464	36.4	-123.1	1.6	0.595119	0	#
97	PC-97-3p	ACAAGAUAGUGUCAUGUAGGUCGA	24	SL2.40ch10	+	51829251	51829464	36.4	-123.1	1.6	8.33167	12.1824	-0.55
98	PC-98-5p	GUUAUAUUUUAAGGUUGUAUAUGU	24	SL2.40ch07	-	61751001	61751144	28.5	-33.1	0.8	1.19024	0	#
99	PC-99-5p	AUGCCACGUAGACUAAUAAACUCG	24	SL2.40ch02	-	38870628	38870890	37.3	-126.2	1.3	7.14143	10.082	-0.5
99	PC-99-3p	AUUUUGUACGUGGCAUGAGUGGA	23	SL2.40ch02	-	38870628	38870890	37.3	-126.2	1.3	0	1.68034	#
100	PC-100-5p	AUAAAAUUGAACAAGUAAACACAC	24	SL2.40ch11	-	36220675	36220902	32	-63.3	0.9	8.33167	23.5247	-1.50 *
101	PC-101-3p	AUAGUGUCACGUAGGCUAGAAAGG	24	SL2.40ch09	-	64711386	64711634	36.5	-114.9	1.3	10.7121	6.30126	0.77
102	PC-102-5p	UUCGAUACGCACCUGAAUCGA	21	SL2.40ch11	+	4024645	4024796	28.9	-52.6	1.2	79.746	59.6519	0.42
102	PC-102-3p	GAUUCAGGUUCGUAUGAAAAC	21	SL2.40ch11	+	4024645	4024796	28.9	-52.6	1.2	9.5219	6.72134	0.5
103	PC-103-5p	ACAUUGGUACUUCUGCCGUCC	21	SL2.40ch03	+	10204164	10204414	32.7	-108.1	1.3	80.9362	83.1766	-0.04
103	PC-103-3p	UCUGCCGUCCAAAAACUAGAACGU	24	SL2.40ch03	+	10204164	10204414	32.7	-108.1	1.3	3.57071	4.20084	-0.23
104	PC-104-5p	AGGGACACGUGACAUAAACUUAUC	24	SL2.40ch10	-	5496820	5497031	36.3	-87.2	1.1	10.7121	10.082	0.09
104	PC-104-3p	AUAAAUGUCGGGUCGGUGGAUAAU	24	SL2.40ch10	-	5496820	5497031	36.3	-87.2	1.1	8.33167	7.14143	0.22
105	PC-105-5p	AGAUUGAUGUACGUUACUCAUAGU	24	SL2.40ch03	-	44794870	44795067	31.3	-85.4	1.4	1.19024	0.840168	0.5
105	PC-105-3p	AGUAACGUAUAACAACCUAACGCC	24	SL2.40ch03	-	44794870	44795067	31.3	-85.4	1.4	5.95119	10.9222	-0.88
106	PC-106-5p	ACAUGUAGAUACACGUGUCCUAUA	24	SL2.40ch07	+	52087743	52087988	35	-95.3	1.1	7.73655	12.6025	-0.7
107	PC-107-5p	AUUUUAUAAAUAAUUUUCUUCCGC	24	SL2.40ch09	-	52523161	52523371	33.6	-70	1	0	0.840168	#
108	PC-108-3p	ACACUUGCUGCAGACACGUCAGUC	24	SL2.40ch09	+	65693788	65693922	43.7	-70.3	1.2	14.2829	12.6025	0.18
109	PC-109-3p	AAUCUUAUCCACCGACUCGACAUU	24	SL2.40ch03	-	52426949	52427127	30.7	-51.8	0.9	8.33167	11.7624	-0.5
110	PC-110-5p	UAGGAUUCACUACAAAAGAACUAG	24	SL2.40ch12	+	62451308	62451536	40.2	-82.4	0.9	18.4487	12.6025	0.55
111	PC-111-3p	GAUGGAUAAGAUCAUGACACGUGU	24	SL2.40ch01	+	1578599	1578830	36.2	-89.3	1.1	4.76095	4.20084	0.18
112	PC-112-5p	AUCCUUUUCUCAUUCUAUACAAGC	24	SL2.40ch06	-	3056289	3056527	41.8	-110.4	1.1	2.38048	3.36067	-0.5
112	PC-112-3p	AACUUGCACGUGGGCCUCUUU	21	SL2.40ch06	-	3056289	3056527	41.8	-110.4	1.1	8.33167	10.082	-0.28
113	PC-113-5p	ACAAGUAGACACAUGAGUCCAACA	24	SL2.40ch12	+	42918994	42919249	32.8	-100.5	1.2	13.0926	8.40168	0.64
113	PC-113-3p	UAGGGUGUCAUGUAGGACGAAUGU	24	SL2.40ch12	+	42918994	42919249	32.8	-100.5	1.2	4.76095	15.9632	-1.75
114	PC-114-5p	AACGCAGUUGACUGACGUGUCUGC	24	SL2.40ch09	-	65693883	65694018	44.1	-65.2	1.1	11.9024	17.6435	-0.57
115	PC-115-5p	UUAUUCGUUGACGCCAAGUUAAG	23	SL2.40ch05	+	57320796	57321032	32.5	-77.4	1	0	1.68034	#
115	PC-115-3p	AACUUGGCUUCAGUAGAUAACUAU	24	SL2.40ch05	+	57320796	57321032	32.5	-77.4	1	4.76095	11.7624	-1.3
116	PC-116-5p	AAGAAAACUGUGAAUUACAUGAGG	24	SL2.40ch10	-	63364999	63365135	30.7	-69.4	1.7	21.4243	16.3833	0.39
116	PC-116-3p	AUUCAUACUAAUCCCCACGGAA	22	SL2.40ch10	-	63364999	63365135	30.7	-69.4	1.7	0	0.840168	#
117	PC-117-5p	CGUUUAUCUUUUUUGGAUCCAUGC	24	SL2.40ch01	+	87856324	87856561	31.5	-131.7	1.8	7.14143	3.36067	1.09
117	PC-117-3p	AGUGUGAACUUUUGCAUGGAUC	22	SL2.40ch01	+	87856324	87856561	31.5	-131.7	1.8	10.7121	8.82176	0.28
118	PC-118-5p	AACAGACAUACACGUGUGAUAAUC	24	SL2.40ch09	-	66568081	66568320	43.8	-105.8	1	0	6.72134	#
118	PC-118-3p	AUGGAUAAGAUUGCGCUACGUGUC	24	SL2.40ch09	-	66568081	66568320	43.8	-105.8	1	15.4731	7.56151	1.03
119	PC-119-3p	AUGACCGAAAUUCCAGAGACAUAC	24	SL2.40ch10	-	50106377	50106635	36.7	-79.2	0.8	10.7121	12.1824	-0.19
120	PC-120-5p	AAAAUUGAACAAGUAAACACAAGU	24	SL2.40ch10	-	35339407	35339592	30.6	-70.5	1.2	11.9024	10.9222	0.12
121	PC-121-5p	AGUGACAAGUGACAUUUACUAAGU	24	SL2.40ch02	+	32014875	32014997	35	-68.6	1.6	0	0.840168	#
121	PC-121-3p	AAUAGAUGUCACUUGUCACUUGGC	24	SL2.40ch02	+	32014875	32014997	35	-68.6	1.6	103.551	117.624	-0.18
122	PC-122-5p	AUAUUGGUGUCUCUGCCGUCC	21	SL2.40ch01	+	340627	340828	33.7	-110.6	1.6	11.9024	15.123	-0.35
122	PC-122-3p	AAGUAUAACGAAGGAUAUCCGCCU	24	SL2.40ch01	+	340627	340828	33.7	-110.6	1.6	3.57071	5.04101	-0.5
123	PC-123-5p	UACGCACCGGGUGUUUACACCAAA	24	SL2.40ch06	+	14490594	14490793	33	-54.6	0.8	0	2.10042	#
123	PC-123-3p	AUUGGAUUGGUGUAAACACCCGGU	24	SL2.40ch06	+	14490594	14490793	33	-54.6	0.8	7.14143	10.9222	-0.61
124	PC-124-5p	AGUGGACAAGUAAAGGUGGAUGGA	24	SL2.40ch06	-	1522104	1522234	37.4	-64.1	1.3	173.775	86.5373	1.01 *
124	PC-124-3p	CGUCCACUUUUAUUUGUUCACUAU	24	SL2.40ch06	-	1522104	1522234	37.4	-64.1	1.3	0	2.5205	#
125	PC-125-5p	AAGUCAAGUAGAUGCAUCACCUGC	24	SL2.40ch11	-	294646	294866	35.7	-109	1.4	4.76095	10.082	-1.08
125	PC-125-3p	AGUAGGUGAUGCAACUACUUG	21	SL2.40ch11	-	294646	294866	35.7	-109	1.4	0	1.68034	#
126	PC-126-5p	UGUUAUGUCCUAGAUUGUCUU	21	SL2.40ch01	+	87025288	87025524	37.1	-119.2	1.4	11.9024	7.56151	0.65
126	PC-126-3p	GAAGUUGGCACCUUGUCUGAUGGA	24	SL2.40ch01	+	87025288	87025524	37.1	-119.2	1.4	36.8974	34.4469	0.1
127	PC-127-3p	AUAUCUGCCAAACGGAGAACUGCC	24	SL2.40ch08	+	60677213	60677319	37.4	-43.2	1.1	13.0926	10.082	0.38
128	PC-128-5p	UUUAUAAAUCGCUGCCAGUGC	21	SL2.40ch11	+	48185154	48185378	31.6	-88.5	1.2	2.9756	3.36067	-0.18
128	PC-128-3p	AGCGAUUUGUAAGAAGAAAAA	21	SL2.40ch11	+	48185154	48185378	31.6	-88.5	1.2	10.117	13.8628	-0.45
129	PC-129-5p	AGGAACAUGUCCAUCGAAGCAGGC	24	SL2.40ch01	+	72755865	72756015	44.4	-82.7	1.2	10.7121	5.88118	0.87
130	PC-130-3p	AAGGACAUGACCUUAGAUAGGAGG	24	SL2.40ch06	+	32602285	32602449	44.8	-87.8	1.2	10.7121	9.24185	0.21
131	PC-131-5p	CUUUGGUCUACGUGACACUAGCUU	24	SL2.40ch01	-	87053878	87054011	36.6	-44.8	0.9	1.19024	0	#
131	PC-131-3p	AGUGUCACGUAGGCAGAAAAGGGG	24	SL2.40ch01	-	87053878	87054011	36.6	-44.8	0.9	11.9024	5.04101	1.24 *
132	PC-132-5p	AUGUAAAGAUAUGACACAUGAGCC	24	SL2.40ch09	+	1188073	1188236	41.5	-76.4	1.1	57.1314	32.7666	0.8
132	PC-132-3p	AUGACACAUGCGCUUAACUCAACC	24	SL2.40ch09	+	1188073	1188236	41.5	-76.4	1.1	14.2829	9.24185	0.63
133	PC-133-5p	CUUACGUGGCACUAUCUUGAAGGC	24	SL2.40ch05	-	60222887	60223147	36	-120.3	1.3	16.6633	11.3423	0.55
133	PC-133-3p	UACGUGGCACUAUCUUGUAGACCC	24	SL2.40ch05	-	60222887	60223147	36	-120.3	1.3	1.19024	3.36067	-1.5
134	PC-134-5p	CUACCAUACUAUUUAUUAGUAA	22	SL2.40ch03	-	23171800	23172023	27.7	-58	0.9	15.4731	28.5657	-0.88
134	PC-134-3p	UUCCAUAUAUGGGAUUGACAUAGC	24	SL2.40ch03	-	23171800	23172023	27.7	-58	0.9	1.19024	0.840168	0.5
135	PC-135-3p	AGUGGAUAAGAUUAUGACACGUGU	24	SL2.40ch12	+	4350522	4350618	35.1	-39.3	1.2	9.5219	11.7624	-0.3
136	PC-136-5p	GAGGUGCUCACUCAGCUAAUA	21	SL2.40ch12	-	1977644	1977801	40.5	-71.1	1.1	20.234	42.8486	-1.08 *
136	PC-136-3p	UUGGCUGAGUGAGCAUCACUG	21	SL2.40ch12	-	1977644	1977801	40.5	-71.1	1.1	528.466	479.736	0.14
137	PC-137-5p	AACGUAACGCAGUUGACUGACUUG	24	SL2.40ch06	-	41412722	41412891	42.4	-99	1.4	26.1852	15.123	0.79
138	PC-138-3p	AUAAGUACCCUCUCAACCUAUGCC	24	SL2.40ch08	+	43194989	43195209	36.7	-83.5	1	9.5219	19.7439	-1.05
139	PC-139-5p	UCAAAGGAACAUGUCUAACGCAGC	24	SL2.40ch11	-	47692804	47692982	44.1	-61.4	0.8	10.7121	9.24185	0.21
140	PC-140-5p	AGGGGCGACCUGAGAACAUAUGUG	24	SL2.40ch11	+	47382911	47383013	33	-32.8	1	1.19024	10.082	-3.08 *
141	PC-141-5p	AUCUAAACACCUCAACUCGUCUCC	24	SL2.40ch01	-	221359	221564	37.4	-65.7	0.9	5.95119	10.9222	-0.88
142	PC-142-5p	AAAACCGAACCGACCAAUAAAUC	23	SL2.40ch02	+	35136901	35137041	32.6	-43.3	0.9	10.7121	23.5247	-1.13
143	PC-143-5p	UUCACGUACGGCGCAUGAGUG	21	SL2.40ch00	+	4200634	4200842	54.5	-156.8	1.4	42.8486	39.4879	0.12
144	PC-144-5p	AAAGUUGAACAAGUAGAUACACAC	24	SL2.40ch02	+	20042610	20042786	34.5	-61.6	1	14.878	15.123	-0.02
145	PC-145-5p	AUCGAACCGACCAAUAAAUCGAAC	24	SL2.40ch05	-	59849667	59849784	30.5	-30.7	0.9	19.0438	13.0226	0.55
146	PC-146-5p	CAGGUAUACAGAGGUCUUGAU	21	SL2.40ch08	+	56132582	56132806	32.4	-82.5	1.1	9.5219	16.8034	-0.82
147	PC-147-3p	AAUCGGUGGAUAAGAUUAUGACA	23	SL2.40ch01	+	70225461	70225568	30.6	-33.9	1	10.7121	5.88118	0.87
148	PC-148-3p	AAGUCUCAUGGAUGUACGGAGCGU	24	SL2.40ch02	-	37533690	37533791	43.1	-33.4	0.8	13.0926	10.082	0.38
149	PC-149-5p	UUCCAAAGACGACAUUCCAGACC	23	SL2.40ch11	-	17076310	17076376	40.3	-21.8	0.8	11.9024	15.9632	-0.42
150	PC-150-3p	AUCUCAGAUACAUGUAAAUUCACU	24	SL2.40ch05	+	863559	863675	43.6	-41.6	0.8	13.0926	5.04101	1.38 *
151	PC-151-3p	AGUAACGUAUAUUAAUCUGACGCC	24	SL2.40ch03	+	58481705	58481841	31.4	-58	1.3	13.0926	7.56151	0.79
152	PC-152-5p	GUUGAACAAGUAGAUACACACGUC	24	SL2.40ch04	-	59990731	59990919	38.6	-84.3	1.2	12.4975	9.24185	0.44
153	PC-153-5p	UAGGGCAGUUCUCCGUUUGGCA	22	SL2.40ch08	-	60677261	60677352	39.1	-49.7	1.4	54.751	41.1682	0.41
154	PC-154-3p	UCAACGCUGCACUCAAUGAUG	21	SL2.40ch07	+	63282723	63282844	38.5	-47.8	1	434.437	273.055	0.67
155	PC-155-5p	AAGUUCGCUAUUGUAGUUUUC	21	SL2.40ch08	-	1633272	1633363	43.5	-37.9	0.9	19.0438	5.88118	1.70 *
156	PC-156-3p	AGAUAGUGUCACGUAGAUCA	20	SL2.40ch01	-	2555144	2555269	29.4	-32.4	0.9	10.7121	4.20084	1.35 *
157	PC-157-3p	AAGGGUAAUAUAGAGCCUAAAGGU	24	SL2.40ch02	-	33241203	33241354	32.2	-98.1	2	11.9024	7.56151	0.65
158	PC-158-5p	AAGAACUUGACCUUUAGUGACGAC	24	SL2.40ch10	-	5025335	5025558	40.6	-110.3	1.2	10.7121	10.082	0.09
159	PC-159-3p	UCAGACCUUUGUACACUUGUA	21	SL2.40ch08	+	56132616	56132842	33	-80.3	1.1	17.8536	6.72134	1.41 *
9	PC-9-3p	AUGCAGGACUAGACCAAUAGC	21	SL2.40ch01	-	79871234	79871342	35.8	-65.4	1.7	33.9218	27.7255	0.29
160	PC-160-3p	AUGCAGGACUAGACCAAUAGC	21	SL2.40ch01	+	79871299	79871405	34.6	-67.1	1.8	33.9218	27.7255	0.29
161	PC-161-3p	ACGAGUACCCCCUCAAUCUAUGUC	24	SL2.40ch05	-	11492517	11492748	33.2	-59.5	0.8	10.7121	8.40168	0.35
162	PC-162-3p	AGGUGUAGGUGUUCAUGCAGA	21	SL2.40ch09	+	1677545	1677660	39.7	-54	1.2	84.5069	73.9348	0.19
163	PC-163-5p	AGACAAGAAUUCAAUUACUGAAGC	24	SL2.40ch11	+	35857033	35857156	24.2	-30	1	14.2829	7.56151	0.92
164	PC-164-3p	UUUCAAGCUAGUGUCAUGUAGAUC	24	SL2.40ch11	-	32715995	32716247	39.5	-117.6	1.2	18.4487	9.24185	1
165	PC-165-5p	AGAAACAAUUUCACUGAAGAACAU	24	SL2.40ch08	-	16586454	16586682	32.8	-67.9	0.9	16.6633	12.6025	0.4
166	PC-166-3p	AUAACAUUUUUGAAGAAUCCGAGC	24	SL2.40ch10	-	52272418	52272531	36.8	-40.4	1	10.7121	9.24185	0.21
167	PC-167-5p	CCUGAACUAUCACCAUCUAUG	21	SL2.40ch04	+	1539864	1539933	32.9	-34.4	1.5	16.6633	17.6435	-0.08
168	PC-168-3p	AAGAUAGUGUCACGUAGAUCGAGA	24	SL2.40ch06	-	33984260	33984453	22.7	-83.1	1.9	11.3073	10.9222	0.05
169	PC-169-5p	UCAUCAUUGCUUCGUGUCU	19	SL2.40ch08	+	52127114	52127231	22	-25.1	1	14.2829	8.40168	0.77
170	PC-170-5p	AUAGAGUUGAACAAGUAGACACAU	24	SL2.40ch01	+	85114288	85114456	34.3	-61.5	1.1	11.3073	0.840168	3.75 *
171	PC-171-5p	AAACACCUAGUACAUGAACAAUCC	24	SL2.40ch03	+	10646394	10646595	32.7	-90.7	1.4	27.3755	21.8444	0.33
a, “PC” indicates predicted candidate; b, dashed boxes indicate two identical sequences; c, * indicates significant difference between the CT and NT libraries. Chi-square test and fisher-exact test values were both <0.05 and | log2 (CT/NT) |≥1.
