# Supplementary material for: Identification of chilling stress-responsive tomato microRNAs and their target genes by high-throughput sequencing and degradome analysis
Source: BMC Genomics. 2014 Dec 17;15(1):1130. doi: 10.1186/1471-2164-15-1130 (PMC4377850; doi:10.1186/1471-2164-15-1130)
Supplement: Supplementary file 5 — Additional file 5: Table S3: - Targets of conserved miRNAs from tomato in the CT and NT libraries. *indicates significant difference between the CT and NT libraries. Chi-square test and fisher-exact test results were both <0.05 and | log2 (CT/NT) | ≥ 1. (XLSX 37 KB) [file 12864_2014_6877_MOESM5_ESM.xlsx]

## Sheet: Sheet1
Additional 5: Table S3 - Targets of conserved miRNAs from tomato in CT and NT libraries.
miRNA	Target gene No.	Target gene description	Annotation		Alignment Score	Alignment Range	Cleavage Site	CT			NT		log2(CT/NT)
			GO	KEGG				Category	Tags per billion		Category	Tags per billion
sha-miR156a and sha-miR156c	SGN-E731350	squamosa promoter-binding-like protein 9-like	SPL9	-	2	499-519	510	4	79.022		0	368.866	-2.22*
	SGN-E746182	squamosa promoter-binding-like protein 6-like	SPL6	-	4	1264-1284	1275		0		1	230.541	#
sha-miR156c_nta	SGN-E731350	squamosa promoter-binding-like protein 9-like	SPL9	-	2	500-519	510	4	79.022		0	368.866	-2.22*
	SGN-E746182	squamosa promoter-binding-like protein 6-like	SPL6	-	2	1265-1284	1275		0		1	230.541	#
sha-miR156d_nta	SGN-E746182	squamosa promoter-binding-like protein 6-like	SPL6	-	2	1264-1283	1274	1	158.044		1	230.541	-0.544699
sha-miR156e_stu, sha-miR156g_stu, sha-miR156h_stu, sha-miR156i_stu and sha-miR156j_stu	SGN-E746182	squamosa promoter-binding-like protein 6-like	SPL6	-	2	1264-1283	1274	1	158.044		1	230.541	-0.544699
sha-miR156i-p3_nta	SGN-E211259	DNA/RNA-binding protein KIN17-like	KIN17	-	4	274-293	284	2	31.6088		4	9.22165	1.78*
	SGN-E224879	60S ribosomal protein L15-like	RL15	large subunit ribosomal protein L15e	3.5	112-131	122	2	31.6088			0	#
	SGN-E236387	DNA/RNA-binding protein KIN17-like	KIN17	-	4	68-87	78	3	31.6088		4	9.22165	1.78*
	SGN-E241629	DNA/RNA-binding protein KIN17-like	KIN17	-	4	68-87	78	3	31.6088		4	9.22165	1.78*
	SGN-E246440	-	CAP8	-	4	375-394	385	2	31.6088			0	#
	SGN-E252538	DNA/RNA-binding protein KIN17-like	KIN17	-	4	181-200	191	2	31.6088		4	9.22165	1.78*
	SGN-E258900	DNA/RNA-binding protein KIN17-like	KIN17	-	4	213-232	223	2	31.6088		4	9.22165	1.78*
	SGN-E297170	DNA/RNA-binding protein KIN17-like	KIN17	-	4	54-73	64	2	31.6088		4	9.22165	1.78*
	SGN-E297625	-	CAP8	-	4	248-267	258	2	31.6088			0	#
	SGN-E308599	60S ribosomal protein L15-like	RL15	large subunit ribosomal protein L15e	3.5	254-273	264	2	23.7066			0	#
	SGN-E311075	-	CAP8	-	4	69-88	79	2	31.6088			0	#
	SGN-E314629	DNA/RNA-binding protein KIN17-like	KIN17	-	4	401-420	411	2	31.6088		4	9.22165	1.78*
	SGN-E323402	DNA/RNA-binding protein KIN17-like	KIN17	-	4	69-88	79	2	31.6088		4	9.22165	1.78*
	SGN-E340436	60S ribosomal protein L15-like	RL15	large subunit ribosomal protein L15e	3.5	146-165	156	2	15.8044			0	#
	SGN-E344860	60S ribosomal protein L15-like	RL15	large subunit ribosomal protein L15e	3.5	146-165	156	2	21.0725			0	#
	SGN-E345956	60S ribosomal protein L15-like	RL15	large subunit ribosomal protein L15e	3.5	421-440	431	2	21.0725			0	#
	SGN-E346047	60S ribosomal protein L15-like	RL15	large subunit ribosomal protein L15e	3.5	427-446	437	2	21.0725			0	#
	SGN-E348310	60S ribosomal protein L15-like	RL15	large subunit ribosomal protein L15e	3.5	500-519	510	2	15.8044			0	#
	SGN-E374525	-	CAP8	-	4	59-78	69	2	31.6088			0	#
	SGN-E374526	-	CAP8	-	4	225-244	235	2	31.6088			0	#
	SGN-E711369	60S ribosomal protein L15-like	RL15	large subunit ribosomal protein L15e	3.5	356-375	366	2	23.7066			0	#
	SGN-E712287	60S ribosomal protein L15-like	RL15	large subunit ribosomal protein L15e	3.5	495-514	505	2	23.7066			0	#
	SGN-E712324	60S ribosomal protein L15-like	RL15	large subunit ribosomal protein L15e	3.5	480-499	490	2	23.7066			0	#
	SGN-E716653	60S ribosomal protein L15-like	RL15	large subunit ribosomal protein L15e	3.5	501-520	511	2	23.7066			0	#
	SGN-E718878	60S ribosomal protein L15-like	RL15	large subunit ribosomal protein L15e	3.5	520-539	530	2	31.6088			0	#
	SGN-E720283	DNA/RNA-binding protein KIN17-like	KIN17	-	4	698-717	708	2	31.6088		4	9.22165	1.78*
	SGN-E722183	60S ribosomal protein L15-like	RL15	large subunit ribosomal protein L15e	3.5	528-547	538	2	23.7066			0	#
	SGN-E735196	60S ribosomal protein L15-like	RL15	large subunit ribosomal protein L15e	3.5	503-522	513	2	23.7066			0	#
sha-miR160a	SGN-E290206	auxin response factor 10	ARFV	-	1	1-21	12	0	118.533		0	691.624	-2.54*
	SGN-E702030	auxin response factor 10	ARFV	-	1	415-435	426	0	118.533		0	691.624	-2.54*
	SGN-E706414	auxin response factor 17	ARFQ	-	1.5	601-621	612	0	1343		0	968.274	0.472375
	SGN-E706426	auxin response factor 17	ARFQ	-	1.5	598-618	609	0	1343		0	968.274	0.472375
sha-miR164c-3p_aly	SGN-E273954	nucleoredoxin 2-like	NRX12	carnitine O-palmitoyltransferase 2	4	355-374	366		0		2	23.0541	#
	SGN-E333713	nucleoredoxin 2-like	NRX2	carnitine O-palmitoyltransferase 2	4	551-570	562		0		2	23.0541	#
	SGN-E698194	nucleoredoxin 2-like	NRX2	carnitine O-palmitoyltransferase 2	4	471-490	482		0		2	23.0541	#
	SGN-E701679	nucleoredoxin 2-like	NRX2	carnitine O-palmitoyltransferase 2	4	253-272	264		0		2	23.0541	#
	SGN-E703866	nucleoredoxin 2-like	NRX2	carnitine O-palmitoyltransferase 2	4	147-166	158		0		2	23.0541	#
	SGN-E710522	nucleoredoxin 2-like	NRX2	carnitine O-palmitoyltransferase 2	4	454-473	465		0		2	23.0541	#
	SGN-E719402	nucleoredoxin 2-like	NRX2	carnitine O-palmitoyltransferase 2	4	553-572	564		0		2	23.0541	#
	SGN-E745959	nucleoredoxin 2-like	NRX2	carnitine O-palmitoyltransferase 2	4	739-758	750		0		2	23.0541	#
sha-miR166a and sha-miR166b	SGN-E316831	homeobox-leucine zipper protein HOX32-like	ATB14	homeobox-leucine zipper protein	3	631-651	642	4	79.022		0	368.866	-2.22*
	SGN-E746462	homeobox-leucine zipper protein REVOLUTA-like	REV	homeobox-leucine zipper protein	3	730-750	741	0	474.132		0	1291	-1.44*
sha-miR167b_nta(Pre-miRNA Index 13 ) and sha-miR167b_nta(Pre-miRNA Index 14 )	SGN-E250508	auxin response factor 8-1	ARFH	-	4	519-540	530	0	505.741		0	621.803	-0.298059
	SGN-E274806	auxin response factor 8	ARFL	-	4	135-156	146	0	505.741		0	621.803	-0.298059
	SGN-E550697	auxin response factor 8	ARFL	-	4	114-135	125	0	505.741		0	621.803	-0.298059
	SGN-E688357	auxin response factor 8	ARFL	-	4	114-135	125	0	505.741		0	621.803	-0.298059
	SGN-E707302	auxin response factor 8-1	ARFH	-	4	534-555	545	0	505.741		0	621.803	-0.298059
sha-miR168a-5p and sha-miR168b-5p	SGN-E740127	-	AGO1	argonaute	4	505-526	517	0	632.176		0	1614	-1.35*
sha-miR171a	SGN-E246758	scarecrow-like protein 15-like	SCL15	-	3	183-203	194	2	59.2665			0	#
	SGN-E391651	scarecrow-like protein 15-like	SCL15	-	4	184-204	195	1	59.2665			0	#
	SGN-E739290	scarecrow-like protein 15-like	SCL15	-	3	609-629	620	2	59.2665			0	#
	SGN-E740792	scarecrow-like protein 15-like	SCL15	-	3	609-629	620	2	59.2665			0	#
	SGN-E745132	uncharacterized protein	SCL27	-	1	1570-1590	1581	0	1264		0	1844	-0.544699
sha-miR171a_nta	SGN-E246758	scarecrow-like protein 15-like	SCL15	-	3	183-203	194	2	59.2665			0	#
	SGN-E391651	scarecrow-like protein 15-like	SCL15	-	4	184-204	195	1	59.2665			0	#
	SGN-E739290	scarecrow-like protein 15-like	SCL15	-	3	609-629	620	2	59.2665			0	#
	SGN-E740792	scarecrow-like protein 15-like	SCL15	-	3	609-629	620	2	59.2665			0	#
	SGN-E745132	uncharacterized protein	SCL27	-	1	1570-1590	1581	0	1264		0	1844	-0.544699
sha-miR171b-3p_stu	SGN-E745132	uncharacterized protein	SCL27	-	1.5	1567-1587	1578	2	1106		2	1475	-0.415416
	SGN-E246758	scarecrow-like protein 15-like	SCL15	-	3	183-203	194	2	59.2665			0	#
	SGN-E391651	scarecrow-like protein 15-like	SCL15	-	4	184-204	195	1	59.2665			0	#
	SGN-E739290	scarecrow-like protein 15-like	SCL15	-	3	609-629	620	2	59.2665			0	#
	SGN-E740792	scarecrow-like protein 15-like	SCL15	-	3	609-629	620	2	59.2665			0	#
	SGN-E745132	uncharacterized protein	SCL27	-	1	1570-1590	1581	0	1264		0	1844	-0.544699
sha-miR171c_mtr	SGN-E246758	scarecrow-like protein 15-like	SCL15	-	3.5	183-203	194	2	59.2665			0	#
	SGN-E739290	scarecrow-like protein 15-like	SCL15	-	3.5	609-629	620	2	59.2665			0	#
	SGN-E740792	scarecrow-like protein 15-like	SCL15	-	3.5	609-629	620	2	59.2665			0	#
	SGN-E745132	uncharacterized protein	SCL27	-	1.5	1570-1590	1581	0	1264		0	1844	-0.544699
	SGN-E246758	scarecrow-like protein 15-like	SCL15	-	3.5	183-203	194	2	59.2665			0	#
	SGN-E739290	scarecrow-like protein 15-like	SCL15	-	3.5	609-629	620	2	59.2665			0	#
	SGN-E740792	scarecrow-like protein 15-like	SCL15	-	3.5	609-629	620	2	59.2665			0	#
	SGN-E745132	uncharacterized protein	SCL27	-	1.5	1570-1590	1581	0	1264		0	1844	-0.544699
sha-miR171d	SGN-E730027	nodulation-signaling pathway 2 protein-like	NSP2	-	3	384-404	395	4	79.022		0	1014	-3.68*
	SGN-E745132	uncharacterized protein	SCL27	-	1	1567-1587	1578	2	1106		2	1475	-0.415416
sha-miR172a and sha-miR172b	SGN-E228450	60S ribosomal protein L9-1-like	RL9	large subunit ribosomal protein L9e	4	383-403	394	2	316.088			0	#
	SGN-E377981	AP2 transcription factor SlAP2c	AP2	AP2-like factor, euAP2 lineage	3	620-640	631	0	47.4132		1	36.8866	0.362192
	SGN-E745815	AP2 transcription factor SlAP2c	AP2	AP2-like factor, euAP2 lineage	3	1558-1578	1569	2	47.4132		2	36.8866	0.362192
sha-miR172i_nta	SGN-E377981	AP2 transcription factor SlAP2c	AP2	AP2-like factor, euAP2 lineage	2	620-640	631	0	47.4132		1	36.8866	0.362192
	SGN-E745815	AP2 transcription factor SlAP2c	AP2	AP2-like factor, euAP2 lineage	2	1558-1578	1569	2	47.4132		2	36.8866	0.362192
sha-miR172c-3p_aly	SGN-E228450	60S ribosomal protein L9-1-like	RL9	large subunit ribosomal protein L9e	3	383-403	394	2	316.088			0	#
	SGN-E377981	AP2 transcription factor SlAP2c	AP2	AP2-like factor, euAP2 lineage	3	620-640	631	0	47.4132		1	36.8866	0.362192
	SGN-E745815	AP2 transcription factor SlAP2c	AP2	AP2-like factor, euAP2 lineage	3	1558-1578	1569	2	47.4132		2	36.8866	0.362192
sha-miR319b_stu	SGN-E203353	lanceolate	TCP4	-	3	492-511	502	2	22.5777		4	13.1738	0.777229
	SGN-E290413	TCP transcription factor 24	TCP2	-	2.5	125-144	135	4	26.3407		0	153.694	-2.54*
	SGN-E339025	TCP transcription factor 10	TCP4	-	2.5	686-704	695	2	316.088		4	92.2165	1.77723
	SGN-E342729	lanceolate	TCP4	-	3	157-176	167	2	22.5777		4	13.1738	0.777229
	SGN-E344717	lanceolate	TCP4	-	3	485-504	495	2	22.5777		4	13.1738	0.777229
	SGN-E373851	TCP transcription factor 24	TCP2	-	2.5	126-145	136	4	26.3407		0	153.694	-2.54*
	SGN-E373852	TCP transcription factor 24	TCP2	-	2.5	125-144	135	4	26.3407		0	153.694	-2.54*
	SGN-E700760	lanceolate	TCP4	-	3	240-259	250	2	22.5777		4	13.1738	0.777229
	SGN-E723238	tryptophan synthase beta chain 2-like	TRPB2	tryptophan synthase beta chain	4	776-795	786		0		2	57.6353	#
	SGN-E746988	lanceolate	TCP4	-	3	1357-1376	1367	2	22.5777		4	13.1738	0.777229
	SGN-E747253	cycloidea	TCP4	-	3	2199-2218	2209	2	22.5777		4	13.1738	0.777229
sha-miR393-5p_stu	SGN-E541981	TIR1-like protein	TIR1	-	2.5	56-77	68	0	3872		0	7470	-0.947911
sha-miR396a_nta (Pre-miRNA Index 53 ) and sha-miR396a_nta (Pre-miRNA Index 54 )	SGN-E203526	ubiquitin-activating enzyme E1 1-like	UBE11	ubiquitin-activating enzyme E1	4	391-411	402	0	158.044		0	81.9703	0.947154
	SGN-E208738	ubiquitin-activating enzyme E1 1-like	UBE11	ubiquitin-activating enzyme E1	4	138-158	149	0	158.044		0	81.9703	0.947154
	SGN-E253668	domains rearranged methyltransferase	DRM1	-	3.5	235-255	246	4	7.9022		0	27.665	-1.81*
	SGN-E253713	domains rearranged methyltransferase	DRM1	-	3.5	68-89	80	2	23.7066		2	18.4433	0.362192
	SGN-E255531	domains rearranged methyltransferase	DRM1	-	3.5	240-260	251	0	23.7066		2	18.4433	0.362192
	SGN-E257588	DNA cytosine 5-methyltransferase-like	DRM1	-	3.5	237-257	248	0	23.7066		0	27.665	-0.222771
	SGN-E257650	domains rearranged methyltransferase	DRM1	-	3.5	240-260	251	0	23.7066		2	18.4433	0.362192
	SGN-E259324	DNA cytosine 5-methyltransferase-like	DRM1	DNA (cytosine-5-)-methyltransferase	3.5	240-260	251	2	23.7066		2	18.4433	0.362192
	SGN-E261365	domains rearranged methyltransferase	DRM1	-	3.5	240-260	251	2	15.8044		2	27.665	-0.807733
	SGN-E261582	DNA cytosine 5-methyltransferase-like	DRM1	-	3.5	234-254	245	2	15.8044		2	18.4433	-0.222771
	SGN-E270049	ubiquitin-activating enzyme E1 1-like	UBE11	ubiquitin-activating enzyme E1	4	455-475	466	0	158.044		0	81.9703	0.947154
	SGN-E284673	ubiquitin-activating enzyme E1 1-like	UBE11	ubiquitin-activating enzyme E1	4	363-383	374	0	158.044		0	81.9703	0.947154
	SGN-E284790	MADS-box transcription factor 23-like	FLC	MADS-box transcription factor, plant	4	82-102	93	1	158.044			0	#
	SGN-E334427	ubiquitin-activating enzyme E1 1-like	UBE11	ubiquitin-activating enzyme E1	4	635-655	646	0	158.044		0	81.9703	0.947154
	SGN-E369054	DNA cytosine 5-methyltransferase-like	DRM1	-	3.5	240-260	251	4	7.9022		2	27.665	-1.81*
	SGN-E392273	hypothetical protein	DRM2	-	3.5	241-261	252	0	23.7066		0	27.665	-0.222771
	SGN-E392304	domains rearranged methyltransferase	DRM1	-	3.5	241-261	252	0	23.7066		0	27.665	-0.222771
	SGN-E392323	DNA methyltransferase	DRM2	-	3.5	241-261	252	0	23.7066		2	18.4433	0.362192
	SGN-E395508	ubiquitin-activating enzyme E1 1-like	UBE11	ubiquitin-activating enzyme E1	4	426-446	437	0	158.044		0	81.9703	0.947154
	SGN-E707067	ubiquitin-activating enzyme E1 1-like	UBE11	ubiquitin-activating enzyme E1	4	122-142	133	0	158.044		0	81.9703	0.947154
sha-miR396b_nta	SGN-E200713	low-temperature-induced cysteine proteinase precursor	CYSPL	-	3.5	103-124	115	0	403.012		0	783.841	-0.959736
	SGN-E205705	low-temperature-induced cysteine proteinase precursor	CYSPL	-	3.5	261-282	273	0	387.208		0	774.619	-1.00*
	SGN-E214917	low-temperature-induced cysteine proteinase precursor	RD21A	-	3.5	491-512	503	0	521.545		0	793.062	-0.604641
	SGN-E253668	domains rearranged methyltransferase	DRM1	-	3.5	234-255	246	4	7.9022		0	27.665	-1.81*
	SGN-E253713	domains rearranged methyltransferase	DRM1	-	4	68-89	80	2	23.7066		2	18.4433	0.362192
	SGN-E255531	domains rearranged methyltransferase	DRM1	-	3.5	239-260	251	0	23.7066		2	18.4433	0.362192
	SGN-E257588	DNA cytosine 5-methyltransferase-like	DRM1	-	3.5	236-257	248	0	23.7066		0	27.665	-0.222771
	SGN-E257650	domains rearranged methyltransferase	DRM1	-	3.5	239-260	251	0	23.7066		2	18.4433	0.362192
	SGN-E259324	DNA cytosine 5-methyltransferase-like	DRM1	DNA (cytosine-5-)-methyltransferase	3.5	239-260	251	2	23.7066		2	18.4433	0.362192
	SGN-E261365	domains rearranged methyltransferase	DRM1	-	3.5	239-260	251	2	15.8044		2	27.665	-0.807733
	SGN-E261582	DNA cytosine 5-methyltransferase-like	DRM1	-	3.5	233-254	245	2	15.8044		2	18.4433	-0.222771
	SGN-E265911	low-temperature-induced cysteine proteinase precursor	RD21A	-	3.5	492-513	504	0	505.741		0	820.727	-0.698504
	SGN-E266983	low-temperature-induced cysteine proteinase precursor	RD21A	-	3.5	344-365	356	0	482.034		0	682.402	-0.501487
	SGN-E298573	low-temperature-induced cysteine proteinase precursor	CYSPL	-	3.5	202-223	214	0	482.034		0	866.835	-0.846622
	SGN-E299086	low-temperature-induced cysteine proteinase precursor	CYSPL	-	3.5	88-109	100	0	450.426		0	857.614	-0.929039
	SGN-E301892	low-temperature-induced cysteine proteinase precursor	RD21A	-	3.5	422-443	434	0	410.915		0	691.624	-0.75115
	SGN-E304743	low-temperature-induced cysteine proteinase precursor	CPR1	-	3.5	356-377	368	0	442.523		0	663.959	-0.585341
	SGN-E306168	low-temperature-induced cysteine proteinase precursor	RD21A	-	3.5	482-503	494	0	592.665		0	756.176	-0.351504
	SGN-E310217	low-temperature-induced cysteine proteinase precursor	CYSPL	-	3.5	150-171	162	0	466.23		0	866.835	-0.894716
	SGN-E320077	peptidyl-prolyl cis-trans isomerase CYP40-like	CYP40	peptidyl-prolyl isomerase D (cyclophilin D)	3.5	599-621	612	0	237.066			0	#
	SGN-E322663	low-temperature-induced cysteine proteinase precursor	RD21A	-	3.5	487-508	499	0	545.252		0	728.511	-0.418027
	SGN-E332208	low-temperature-induced cysteine proteinase precursor	RD21A	-	3.5	484-505	496	0	474.132		0	663.959	-0.485805
	SGN-E334682	low-temperature-induced cysteine proteinase precursor	RD21A	-	3.5	487-508	499	0	426.719		0	857.614	-1.00*
	SGN-E369054	DNA cytosine 5-methyltransferase-like	DRM1	-	3.5	239-260	251	4	7.9022		2	27.665	-1.81*
	SGN-E392273	hypothetical protein	DRM2	-	3.5	240-261	252	0	23.7066		0	27.665	-0.222771
	SGN-E392304	domains rearranged methyltransferase	DRM1	-	3.5	240-261	252	0	23.7066		0	27.665	-0.222771
	SGN-E392323	DNA methyltransferase	DRM2	-	3.5	240-261	252	0	23.7066		2	18.4433	0.362192
	SGN-E744501	low-temperature-induced cysteine proteinase	CYSPL	-	3.5	100-121	112	2	442.523		0	793.062	-0.84168
	SGN-E744974	low-temperature-induced cysteine proteinase precursor	CYSPL	-	3.5	488-509	500	2	584.763		0	848.392	-0.536879
	SGN-E747256	low-temperature-induced cysteine proteinase precurso	CYSPL	-	3.5	507-528	519	2	521.545		0	912.944	-0.807733
sha-miR396c_nta	SGN-E200713	low-temperature-induced cysteine proteinase precursor	CYSPL	-	3.5	104-124	115	0	403.012		0	783.841	-0.959736
	SGN-E205705	low-temperature-induced cysteine proteinase precursor	CYSPL	-	3.5	262-282	273	0	387.208		0	774.619	-1.00*
	SGN-E214917	low-temperature-induced cysteine proteinase precursor	RD21A	-	3.5	492-512	503	0	521.545		0	793.062	-0.604641
	SGN-E253668	domains rearranged methyltransferase	DRM1	-	2.5	235-255	246	4	7.9022		0	27.665	-1.81*
	SGN-E253713	domains rearranged methyltransferase	DRM1	-	3	69-89	80	2	23.7066		2	18.4433	0.362192
	SGN-E255531	domains rearranged methyltransferase	DRM1	-	2.5	240-260	251	0	23.7066		2	18.4433	0.362192
	SGN-E257588	DNA cytosine 5-methyltransferase-like	DRM1	-	2.5	237-257	248	0	23.7066		0	27.665	-0.222771
	SGN-E257650	domains rearranged methyltransferase	DRM1	-	2.5	240-260	251	0	23.7066		2	18.4433	0.362192
	SGN-E259324	DNA cytosine 5-methyltransferase-like	DRM1	DNA (cytosine-5-)-methyltransferase	2.5	240-260	251	2	23.7066		2	18.4433	0.362192
	SGN-E261365	domains rearranged methyltransferase	DRM1	-	2.5	240-260	251	2	15.8044		2	27.665	-0.807733
	SGN-E261582	DNA cytosine 5-methyltransferase-like	DRM1	-	2.5	234-254	245	2	15.8044		2	18.4433	-0.222771
	SGN-E265911	low-temperature-induced cysteine proteinase precursor	RD21A	-	3.5	493-513	504	0	505.741		0	820.727	-0.698504
	SGN-E266983	low-temperature-induced cysteine proteinase precursor	RD21A	-	3.5	345-365	356	0	482.034		0	682.402	-0.501487
	SGN-E298573	low-temperature-induced cysteine proteinase precursor	CYSPL	-	3.5	203-223	214	0	482.034		0	866.835	-0.846622
	SGN-E299086	low-temperature-induced cysteine proteinase precursor	CYSPL	-	3.5	89-109	100	0	450.426		0	857.614	-0.929039
	SGN-E301892	low-temperature-induced cysteine proteinase precursor	RD21A	-	3.5	423-443	434	0	410.915		0	691.624	-0.75115
	SGN-E304743	low-temperature-induced cysteine proteinase precursor	CPR1	-	3.5	357-377	368	0	442.523		0	663.959	-0.585341
	SGN-E306168	low-temperature-induced cysteine proteinase precursor	RD21A	-	3.5	483-503	494	0	592.665		0	756.176	-0.351504
	SGN-E310217	low-temperature-induced cysteine proteinase precursor	CYSPL	-	3.5	151-171	162	0	466.23		0	866.835	-0.894716
	SGN-E320077	peptidyl-prolyl cis-trans isomerase CYP40-like	CYP40	peptidyl-prolyl isomerase D (cyclophilin D)	3.5	600-621	612	0	237.066			0	#
	SGN-E322663	low-temperature-induced cysteine proteinase precursor	RD21A	-	3.5	488-508	499	0	545.252		0	728.511	-0.418027
	SGN-E332208	low-temperature-induced cysteine proteinase precursor	RD21A	-	3.5	485-505	496	0	474.132		0	663.959	-0.485805
	SGN-E334682	low-temperature-induced cysteine proteinase precursor	RD21A	-	3.5	488-508	499	0	426.719		0	857.614	-1.01*
	SGN-E369054	DNA cytosine 5-methyltransferase-like	DRM1	-	2.5	240-260	251	4	7.9022		2	27.665	-1.81*
	SGN-E392273	hypothetical protein	DRM2	-	2.5	241-261	252	0	23.7066		0	27.665	-0.222771
	SGN-E392304	domains rearranged methyltransferase	DRM1	-	2.5	241-261	252	0	23.7066		0	27.665	-0.222771
	SGN-E392323	DNA methyltransferase	DRM2	-	2.5	241-261	252	0	23.7066		2	18.4433	0.362192
	SGN-E744501	low-temperature-induced cysteine proteinase	CYSPL	-	3.5	101-121	112	2	442.523		0	793.062	-0.84168
	SGN-E744974	low-temperature-induced cysteine proteinase precursor	CYSPL	-	3.5	489-509	500	2	584.763		0	848.392	-0.536879
	SGN-E747256	low-temperature-induced cysteine proteinase precursor	CYSPL	-	3.5	508-528	519	2	521.545		0	912.944	-0.807733
sha-miR398_nta	SGN-E230955	Cu/Zn superoxide dismutase	SODC2	Cu/Zn superoxide dismutase	4	22-42	33	0	48.2912			0	#
	SGN-E232089	Cu/Zn superoxide dismutase	SODC2	Cu/Zn superoxide dismutase	4	29-49	40	0	39.511		4	9.22165	2.10*
	SGN-E233097	Cu/Zn superoxide dismutase	SODC2	Cu/Zn superoxide dismutase	4	29-49	40	2	39.511			0	#
	SGN-E233685	Cu/Zn superoxide dismutase	SODC2	Cu/Zn superoxide dismutase	4	29-49	40	2	47.4132		4	9.22165	2.36*
	SGN-E235893	Cu/Zn superoxide dismutase	SODC2	Cu/Zn superoxide dismutase	4	29-49	40	0	79.022			0	#
	SGN-E240585	Cu/Zn superoxide dismutase	SODC2	Cu/Zn superoxide dismutase	4	22-42	33	0	79.022			0	#
	SGN-E242651	Cu/Zn superoxide dismutase	SODC2	Cu/Zn superoxide dismutase	4	9-29	20	0	71.1198			0	#
	SGN-E246110	Cu/Zn superoxide dismutase	SODC2	Cu/Zn superoxide dismutase	4	11-31	22	0	71.1198		4	9.22165	2.95*
	SGN-E249213	Cu/Zn superoxide dismutase	SODC2	Cu/Zn superoxide dismutase	4	29-49	40	0	79.022			0	#
	SGN-E252035	Cu/Zn superoxide dismutase	SODC2	Cu/Zn superoxide dismutase	4	22-42	33	2	47.4132			0	#
	SGN-E255914	Cu/Zn superoxide dismutase	SODC2	Cu/Zn superoxide dismutase	4	28-48	39	0	71.1198			0	#
	SGN-E257573	Cu/Zn superoxide dismutase	SODC2	Cu/Zn superoxide dismutase	4	29-49	40	0	47.4132			0	#
	SGN-E260931	Cu/Zn superoxide dismutase	SODC2	Cu/Zn superoxide dismutase	4	29-49	40	1	47.4132			0	#
	SGN-E261584	Cu/Zn superoxide dismutase	SODC2	Cu/Zn superoxide dismutase	4	162-182	173	0	79.9001		4	9.22165	3.12*
	SGN-E261859	Cu/Zn superoxide dismutase	SODC2	Cu/Zn superoxide dismutase	4	27-47	38	2	39.511			0	#
	SGN-E262708	Cu/Zn superoxide dismutase	SODC2	Cu/Zn superoxide dismutase	4	29-49	40	0	47.4132			0	#
	SGN-E279564	Cu/Zn superoxide dismutase	SODC2	Cu/Zn superoxide dismutase	4	29-49	40	0	63.2176		4	9.22165	2.78*
	SGN-E291338	Cu/Zn superoxide dismutase	SODC2	Cu/Zn superoxide dismutase	4	29-49	40	2	47.4132		4	9.22165	2.36*
	SGN-E295417	Cu/Zn superoxide dismutase	SODC2	Cu/Zn superoxide dismutase	4	51-71	62	0	79.022			0	#
	SGN-E296409	Cu/Zn superoxide dismutase	SODC2	Cu/Zn superoxide dismutase	4	22-42	33	0	39.511			0	#
	SGN-E298678	Cu/Zn superoxide dismutase	SODC2	Cu/Zn superoxide dismutase	4	42-62	53	0	55.3154			0	#
	SGN-E304459	Cu/Zn superoxide dismutase	SODC2	Cu/Zn superoxide dismutase	4	23-43	34	0	79.022			0	#
	SGN-E317833	Cu/Zn superoxide dismutase	SODC2	Cu/Zn superoxide dismutase	4	18-38	29	2	39.511			0	#
	SGN-E321152	Cu/Zn superoxide dismutase	SODC2	Cu/Zn superoxide dismutase	4	1-21	12	0	63.2176			0	#
	SGN-E322178	Cu/Zn superoxide dismutase	SODC2	Cu/Zn superoxide dismutase	4	22-42	33	2	32.4868			0	#
	SGN-E323027	Cu/Zn superoxide dismutase	SODC2	Cu/Zn superoxide dismutase	4	7-27	18	0	39.511			0	#
	SGN-E332721	Cu/Zn superoxide dismutase	SODC2	Cu/Zn superoxide dismutase	4	18-38	29	2	47.4132		4	9.22165	2.36*
	SGN-E334772	Cu/Zn superoxide dismutase	SODC2	Cu/Zn superoxide dismutase	4	13-33	24	0	56.1934		4	9.22165	2.61*
	SGN-E335996	Cu/Zn superoxide dismutase	SODC2	Cu/Zn superoxide dismutase	4	18-38	29	2	23.7066			0	#
	SGN-E337189	Cu/Zn superoxide dismutase	SODC2	Cu/Zn superoxide dismutase	4	28-48	39	2	47.4132			0	#
	SGN-E338797	Cu/Zn superoxide dismutase	SODC2	Cu/Zn superoxide dismutase	4	15-35	26	1	31.6088			0	#
	SGN-E340252	Cu/Zn superoxide dismutase	SODC2	Cu/Zn superoxide dismutase	4	29-49	40	1	31.6088			0	#
	SGN-E344633	Cu/Zn superoxide dismutase	SODC2	Cu/Zn superoxide dismutase	4	24-44	35	2	31.6088			0	#
	SGN-E344668	Cu/Zn superoxide dismutase	SODC2	Cu/Zn superoxide dismutase	4	5-25	16	0	71.1198		4	9.22165	2.95*
	SGN-E345942	Cu/Zn superoxide dismutase	SODC2	Cu/Zn superoxide dismutase	4	24-44	35	2	47.4132		4	9.22165	2.36*
	SGN-E346479	Cu/Zn superoxide dismutase	SODC2	Cu/Zn superoxide dismutase	4	29-49	40	0	47.4132			0	#
	SGN-E372953	Cu/Zn superoxide dismutase	SODC2	Cu/Zn superoxide dismutase	4	23-43	34	2	31.6088			0	#
	SGN-E552057	Cu/Zn superoxide dismutase	SODC2	Cu/Zn superoxide dismutase	4	33-53	44	0	71.1198			0	#
	SGN-E552774	Cu/Zn superoxide dismutase	SODC2	Cu/Zn superoxide dismutase	4	30-50	41	1	31.6088			0	#
	SGN-E708132	Cu/Zn superoxide dismutase	SODC2	Cu/Zn superoxide dismutase	4	24-44	35	2	47.4132			0	#
	SGN-E711018	Cu/Zn superoxide dismutase	SODC2	Cu/Zn superoxide dismutase	4	25-45	36	2	23.7066			0	#
	SGN-E712604	Cu/Zn superoxide dismutase	SODC2	Cu/Zn superoxide dismutase	4	22-42	33	0	79.9001		4	9.22165	3.12*
	SGN-E713582	Cu/Zn superoxide dismutase	SODC2	Cu/Zn superoxide dismutase	4	12-32	23	0	87.8023		4	9.22165	3.25*
	SGN-E713661	Cu/Zn superoxide dismutase	SODC2	Cu/Zn superoxide dismutase	4	25-45	36	0	55.3154			0	#
	SGN-E715403	Cu/Zn superoxide dismutase	SODC2	Cu/Zn superoxide dismutase	4	21-41	32	0	56.1934		4	9.22165	2.61*
	SGN-E716166	Cu/Zn superoxide dismutase	SODC2	Cu/Zn superoxide dismutase	4	16-36	27	2	40.389			0	#
	SGN-E716292	Cu/Zn superoxide dismutase	SODC2	Cu/Zn superoxide dismutase	4	23-43	34	2	39.511			0	#
	SGN-E716330	Cu/Zn superoxide dismutase	SODC2	Cu/Zn superoxide dismutase	4	23-43	34	2	55.3154		4	9.22165	2.58*
	SGN-E717497	Cu/Zn superoxide dismutase	SODC2	Cu/Zn superoxide dismutase	4	76-96	87	0	63.2176			0	#
	SGN-E717993	Cu/Zn superoxide dismutase	SODC2	Cu/Zn superoxide dismutase	4	73-93	84	0	63.2176		4	9.22165	2.78*
	SGN-E718214	Cu/Zn superoxide dismutase	SODC2	Cu/Zn superoxide dismutase	4	64-84	75	2	47.4132			0	#
	SGN-E718433	Cu/Zn superoxide dismutase	SODC2	Cu/Zn superoxide dismutase	4	44-64	55	0	71.1198			0	#
	SGN-E718448	Cu/Zn superoxide dismutase	SODC2	Cu/Zn superoxide dismutase	4	62-82	73	0	55.3154		4	9.22165	2.58*
	SGN-E718876	Cu/Zn superoxide dismutase	SODC2	Cu/Zn superoxide dismutase	4	62-82	73	0	71.1198			0	#
	SGN-E720598	Cu/Zn superoxide dismutase	SODC2	Cu/Zn superoxide dismutase	4	44-64	55	0	63.2176		4	9.22165	2.78*
	SGN-E721914	Cu/Zn superoxide dismutase	SODC2	Cu/Zn superoxide dismutase	4	73-93	84	2	39.511			0	#
	SGN-E722420	Cu/Zn superoxide dismutase	SODC2	Cu/Zn superoxide dismutase	4	44-64	55	0	79.022			0	#
	SGN-E722620	Cu/Zn superoxide dismutase	SODC2	Cu/Zn superoxide dismutase	4	57-77	68	0	63.2176			0	#
	SGN-E724044	Cu/Zn superoxide dismutase	SODC2	Cu/Zn superoxide dismutase	4	54-74	65	0	71.1198			0	#
	SGN-E724642	Cu/Zn superoxide dismutase	SODC2	Cu/Zn superoxide dismutase	4	67-87	78	0	71.1198		4	9.22165	2.95*
	SGN-E724744	Cu/Zn superoxide dismutase	SODC2	Cu/Zn superoxide dismutase	4	68-88	79	0	55.3154			0	#
	SGN-E726505	Cu/Zn superoxide dismutase	SODC2	Cu/Zn superoxide dismutase	4	30-50	41	2	39.511			0	#
sha-miR408_nta	SGN-E353197	basic blue protein-like	BABL	-	4	22-42	33	0	142.24		0	368.866	-1.37*
	SGN-E354518	basic blue protein-like	BABL	-	4	19-39	30	0	142.24		0	368.866	-1.37*
	SGN-E355169	basic blue protein-like	BABL	-	4	24-44	35	0	142.24		0	368.866	-1.37*
	SGN-E356803	basic blue protein-like	BABL	-	4	24-44	35	0	142.24		0	368.866	-1.37*
	SGN-E552215	basic blue protein-like	BABL	-	4	49-69	60	0	142.24		0	368.866	-1.37*
sha-miR482a_ghr	SGN-E236981	proteasome	PSA1A	20S proteasome subunit alpha 6	4	130-153	144	0	900.851		2	295.093	1.61*
	SGN-E352352	proteasome	PSA1A	20S proteasome subunit alpha 6	4	86-109	100	0	900.851		2	295.093	1.61*
	SGN-E355276	proteasome	PSA1A	20S proteasome subunit alpha 6	4	69-92	83	0	900.851		2	295.093	1.61*
	SGN-E704204	proteasome	PSA1A	20S proteasome subunit alpha 6	4	717-740	731	0	900.851		2	295.093	1.61*
	SGN-E707598	proteasome	PSA1A	20S proteasome subunit alpha 6	4	713-736	727	0	900.851		2	295.093	1.61*
	SGN-E746410	arogenate dehydrogenase 2	TYRA2	prephenate dehydrogenase	4	1034-1055	1046	2	553.154			0	#
sha-miR482b	SGN-E739892	putative disease resistance RPP13-like protein 1-like	R13L1	-	2.5	224-245	236	0	948.264		2	184.433	2.36*
	SGN-E740719	disease resistance protein At4g27220-like	DRL1	-	2	465-486	477	0	1106		0	2490	-1.17*
sha-miR827_nta	SGN-E309503	SPX domain-containing membrane protein	SPXM3	-	3	224-244	235	0	316.088		0	414.974	-0.392696
	SGN-E331370	SPX domain-containing membrane protein	SPXM3	-	3	231-251	242	0	316.088		0	414.974	-0.392696
sha-miR5301-p3	SGN-E236981	proteasome	PSA1A	20S proteasome subunit alpha 6	4	132-153	144	0	900.851		2	295.093	1.61*
	SGN-E352352	proteasome	PSA1A	20S proteasome subunit alpha 6	4	88-109	100	0	900.851		2	295.093	1.61*
	SGN-E355276	proteasome	PSA1A	20S proteasome subunit alpha 6	4	71-92	83	0	900.851		2	295.093	1.61*
	SGN-E704204	proteasome	PSA1A	20S proteasome subunit alpha 6	4	719-740	731	0	900.851		2	295.093	1.61*
	SGN-E707598	proteasome	PSA1A	20S proteasome subunit alpha 6	4	715-736	727	0	900.851		2	295.093	1.61*
	SGN-E746410	arogenate dehydrogenase 2	TYRA2	prephenate dehydrogenase	4	1035-1055	1046	2	553.154			0	#
sha-miR6024	SGN-E248561	putative late blight resistance protein homolog R1B-12-like	R1B17	-	2.5	322-343	334	1	158.044		0	184.433	-0.222771
	SGN-E376022	putative late blight resistance protein homolog R1B-12-like	R13L3	-	2.5	541-562	553	0	395.11		0	184.433	1.10*
sha-miR6025_stu	SGN-E272042	uncharacterized protein	SD17	-	4	282-303	294	0	55.3154		0	55.3299	-0.000378165
	SGN-E354630	uncharacterized protein	SD17	DNA (cytosine-5-)-methyltransferase	4	420-441	432	0	39.511		0	55.3299	-0.485805
	SGN-E370409	uncharacterized protein	SD17	-	4	226-247	238	0	39.511		2	18.4433	1.10*
	SGN-E370410	uncharacterized protein	SD16	-	4	282-303	294	0	39.511		0	46.1083	-0.222771
	SGN-E389714	uncharacterized protein	SD17	DNA (cytosine-5-)-methyltransferase	4	434-455	446	1	31.6088		1	46.1083	-0.544699
	SGN-E550079	uncharacterized protein	SD17	DNA (cytosine-5-)-methyltransferase	4	435-456	447	0	47.4132		0	55.3299	-0.222771
	SGN-E550285	uncharacterized protein	SD17	DNA (cytosine-5-)-methyltransferase	4	435-456	447	1	31.6088		0	55.3299	-0.807733
	SGN-E550623	uncharacterized protein	SD17	-	4	324-345	336	0	55.3154		0	46.1083	0.262656
	SGN-E551268	uncharacterized protein	SD17	-	4	283-304	295	0	39.511		0	55.3299	-0.485805
	SGN-E551398	uncharacterized protein	SD17	-	4	283-304	295	0	39.511		2	27.665	0.514195
	SGN-E688258	uncharacterized protein	SD17	-	4	283-304	295	0	55.3154		0	64.5516	-0.222771
	SGN-E688259	uncharacterized protein	SD17	-	4	324-345	336	0	55.3154		2	27.665	1.00*
	SGN-E688271	uncharacterized protein	SD17	-	4	283-304	295	0	55.3154		0	55.3299	-0.000378165
	SGN-E711212	uncharacterized protein	SD17	DNA (cytosine-5-)-methyltransferase	4	355-376	367	0	47.4132		2	36.8866	0.362192
sha-miR6027	SGN-E204998	putative late blight resistance protein homolog R1B-14-like	R1B12	-	2.5	134-154	145	0	671.687		0	276.65	1.28*
	SGN-E398442	putative late blight resistance protein homolog R1B-14-like	R1B8	-	2.5	135-155	146	0	671.687		0	276.65	1.28*
* indicates significant difference between the CT and NT libraries. Chi-square test and fisher-exact test results were both <0.05 and | log2 (CT/NT) |≥1.
