# Supplementary material for: Identification of chilling stress-responsive tomato microRNAs and their target genes by high-throughput sequencing and degradome analysis
Source: BMC Genomics. 2014 Dec 17;15(1):1130. doi: 10.1186/1471-2164-15-1130 (PMC4377850; doi:10.1186/1471-2164-15-1130)
Supplement: Supplementary file 9 — Additional file 9: Table S4: - KEGG pathway analysis of target genes of conserved and novel miRNAs in the CT and NT libraries. (XLSX 9 KB) [file 12864_2014_6877_MOESM9_ESM.xlsx]

## Sheet: sheet1
Additional file 9: Table S4 - KEGG pathway analysis of target genes of conserved and novel miRNAs in the CT and NT libraries.
Kegg_term	Function	Name	Frequency
ko00071	Metabolism	Fatty acid metabolism	8
ko00260	Metabolism	Glycine, serine and threonine metabolism	1
ko00270	Metabolism	Cysteine and methionine metabolism	8
ko00400	Metabolism	Phenylalanine, tyrosine and tryptophan biosynthesis	3
ko00401	Metabolism	Novobiocin biosynthesis	2
ko00562	Metabolism	Inositol phosphate metabolism	5
ko03010	Genetic Information Processing	Ribosome	21
ko03050	Genetic Information Processing	Proteasome	10
ko03320	Organismal Systems	PPAR signaling pathway	8
ko04020	Environmental Information Processing	Calcium signaling pathway	2
ko04070	Environmental Information Processing	Phosphatidylinositol signaling system	5
ko04120	Genetic Information Processing	Ubiquitin mediated proteolysis	7
ko04146	Cellular Processes	Peroxisome	62
ko05012	Human Diseases	Parkinsons disease	9
ko05014	Human Diseases	Amyotrophic lateral sclerosis (ALS)	62
ko05016	Human Diseases	Huntingtons disease	64
ko05020	Human Diseases	Prion diseases	62
