# Supplementary material for: Identification of chilling stress-responsive tomato microRNAs and their target genes by high-throughput sequencing and degradome analysis
Source: BMC Genomics. 2014 Dec 17;15(1):1130. doi: 10.1186/1471-2164-15-1130 (PMC4377850; doi:10.1186/1471-2164-15-1130)
Supplement: Supplementary file 10 — Additional file 10: Table S5: - Targets of novel miRNAs in the CT and NT libraries. *indicates significant difference between the CT and NT libraries. Chi-square test and fisher-exact test results were both <0.05 and | log2 (CT/NT) | ≥ 1. (XLSX 13 KB) [file 12864_2014_6877_MOESM10_ESM.xlsx]

## Sheet: Sheet1
Additional file 10: Table S5 - Targets of novel miRNAs in the CT and NT libraries.
miRNA	Target gene No.	Alignment Score	Alignment Range	Cleavage Site	CT			NT		log2(CT/NT)
					Category	Tags per billion		Category	Tags per billion
PC-46-5p	SGN-E548613	4	614-634	625	1	79.022			0	#
PC-58-5p	SGN-E232041	2.5	110-130	121	2	31.6088			0	#
	SGN-E233471	2.5	110-130	121	2	31.6088			0	#
	SGN-E236245	2.5	110-130	121	0	31.6088			0	#
	SGN-E244660	2.5	110-130	121	2	31.6088			0	#
	SGN-E378026	2.5	110-130	121	2	31.6088			0	#
PC-75-3p	SGN-E263621	2.5	650-670	661	0	9509		0	3381	1.49*
	SGN-E355515	2.5	456-476	467	0	9509		0	3381	1.49*
	SGN-E356830	2.5	456-476	467	0	9509		0	3381	1.49*
	SGN-E356831	2.5	642-662	653	0	9509		0	3381	1.49*
	SGN-E707134	2.5	771-791	782	0	9509		0	3381	1.49*
PC-89-5p	SGN-E746319	4	58-78	69		0		2	69.1624	#
PC-93-3p	SGN-E226448	4	32-52	43	4	7.9022		2	18.4433	-1.22*
	SGN-E287356	4	286-306	297	4	7.9022		2	18.4433	-1.22*
	SGN-E703722	4	562-582	573	4	7.9022		2	18.4433	-1.22*
	SGN-E708964	4	545-565	556	4	7.9022		2	18.4433	-1.22*
	SGN-E713893	4	547-567	558	4	7.9022		2	18.4433	-1.22*
PC-102-5p	SGN-E233896	3.5	87-107	98	2	131.703		2	307.388	-1.22*
	SGN-E350418	3.5	310-330	321	2	131.703		2	307.388	-1.22*
	SGN-E351849	3.5	404-424	415	2	131.703		2	307.388	-1.22*
	SGN-E352584	3.5	404-424	415	2	131.703		2	307.388	-1.22*
	SGN-E353944	3.5	308-328	319	2	131.703		2	307.388	-1.22*
	SGN-E701432	3.5	787-807	798	2	131.703		2	307.388	-1.22*
	SGN-E705552	3.5	688-708	699	2	131.703		2	307.388	-1.22*
	SGN-E713099	3.5	260-280	271	2	131.703		2	307.388	-1.22*
	SGN-E713896	3.5	151-171	162	2	131.703		2	307.388	-1.22*
PC-117-5p	SGN-E720902	4	438-460	452	2	63.2176		2	221.32	-1.81*
PC-125-3p	SGN-E294611	4	447-467	458		0		1	92.2165	#
	SGN-E705851	4	754-774	765		0		1	92.2165	#
PC-146-5p	SGN-E208808	4	369-389	380	0	47.4132			0	#
	SGN-E254753	4	496-516	507	0	47.4132			0	#
	SGN-E262673	4	496-516	507	0	47.4132			0	#
	SGN-E269493	4	473-493	484	0	47.4132			0	#
	SGN-E303554	4	507-527	518	0	47.4132			0	#
* indicates significant difference between the CT and NT libraries. Chi-square test and fisher-exact test results were both <0.05 and | log2 (CT/NT) |≥1.
