# Supplementary material for: Identification of chilling stress-responsive tomato microRNAs and their target genes by high-throughput sequencing and degradome analysis
Source: BMC Genomics. 2014 Dec 17;15(1):1130. doi: 10.1186/1471-2164-15-1130 (PMC4377850; doi:10.1186/1471-2164-15-1130)
Supplement: Supplementary file 11 — Additional file 11: Table S6: - MiRNAs and the primers used for qRT-PCR verification. (XLSX 8 KB) [file 12864_2014_6877_MOESM11_ESM.xlsx]

## Sheet: Sheet1
Additional 11: Table S6 -MiRNAs and the primers used for qRT-PCR verification.
miRNA	Sequence
sha-miR156a	TTGACAGAAGATAGAGAGCAC
sha-miR160a	TGCCTGGCTCCCTGTATGCCA
sha-miR398_nta	TGTGTTCTCAGGTCACCCCTT
sha-miR482b	TCTTGCCTACACCGCCCATGCC
sha-miR6023-p5	AAGATCTTTTACCGTAGTAATC
sha-miR6027	TGAATCCTTCGGCTATCCATA
PC-46-5p	TATCCCAGGTACATGTGAATC
PC-69-5p	GGGGCAACTTGAGATCACATGT
PC-170-5p	ATAGAGTTGAACAAGTAGACACAT
5S-R	CTCGGCAACGGATATCTCGGCTCT
5S-F	CTAATGGCTTGGGGCGCAACTTG
