# Supplementary material for: Identification of chilling stress-responsive tomato microRNAs and their target genes by high-throughput sequencing and degradome analysis
Source: BMC Genomics. 2014 Dec 17;15(1):1130. doi: 10.1186/1471-2164-15-1130 (PMC4377850; doi:10.1186/1471-2164-15-1130)
Supplement: Supplementary file 12 — Additional file 12: Table S7: - Target genes and the primers used for qRT-PCR verification. (XLSX 8 KB) [file 12864_2014_6877_MOESM12_ESM.xlsx]

## Sheet: Sheet1
Additional 12: Table S7 -Target genes and the primers used for qRT-PCR verification.
Target gene No.	Primer	Sequence
SGN-E702030	R	TGACAGCCAGTTTCAGTTAC
	F	GCTAAGGTGAAGATCCAATA
SGN-E712604	R	TGACCTGAGATCACATACAA
	F	ATGAAGTCCAGGTTTTAGGC
SGN-E344668	R	GACCTGAGATCACATACAAA
	F	ATGAAGTCCAGGTTTTAGGC
SGN-E740719	R	ATTTGTGGTATGGGTGGTGT
	F	TTGTCGCCTTGGAATGTTAG
SGN-E398442	R	GGAATGTTTTCGGAGGACGC
	F	CAGTATTTGACTTTACCCTTA
SGN-E548613	R	TGATGACGGAACAGTTTGAC
	F	AAATGGAGGAAGAACAACGA
Actin	R	GGAATGGGACAGAAGGAT
	F	CAGTCAGGAGAACAGGGT
